# Supplementary material for: Association Between Serum Thyroid-Stimulating Hormone Levels and Salivary Microbiome Shifts
Source: Front Cell Infect Microbiol. 2021 Feb 26;11:603291. doi: 10.3389/fcimb.2021.603291 (PMC7952758; doi:10.3389/fcimb.2021.603291)
Supplement: Supplementary file 4 [file Table_1.xls]

## Sheet: KEGG功能丰度统计表
Pathway level1	Pathway level2	S55	S45	S41	S71	S72	S76	S68	S5	S4	S19	S14	S91	S109	S101	S81	S88	S113	S111	S22	S24	S52	S40	S42	S48	S3	S69	S18	S16	S96	S98	S105	S100	S102	S80	S86	S38	S34	S33	S32	S20
Metabolism	Carbohydrate metabolism	4.68875e+06	4.87322e+06	4.70271e+06	4.46368e+06	4.90321e+06	4.68463e+06	4.77431e+06	4.7969e+06	4.84583e+06	4.55249e+06	4.62016e+06	4.46702e+06	4.64939e+06	4.88578e+06	4.73841e+06	4.60398e+06	4.54815e+06	4.25579e+06	5.05978e+06	5.04176e+06	4.92497e+06	5.08653e+06	5.26056e+06	4.85126e+06	5.07703e+06	4.82312e+06	4.78945e+06	4.93123e+06	4.57439e+06	4.73604e+06	5.10231e+06	4.86087e+06	4.80386e+06	4.24049e+06	4.77853e+06	4.88949e+06	5.06623e+06	5.12827e+06	5.01994e+06	4.89347e+06
Metabolism	Global and overview maps	4.11985e+06	4.62966e+06	4.11078e+06	3.98297e+06	4.1716e+06	3.97274e+06	4.02534e+06	4.11791e+06	4.08798e+06	3.96196e+06	3.8732e+06	3.71756e+06	3.87339e+06	4.30878e+06	4.07843e+06	4.29632e+06	3.95419e+06	3.49312e+06	4.48861e+06	4.44488e+06	4.44528e+06	4.17292e+06	4.73287e+06	4.12568e+06	4.49495e+06	4.32098e+06	4.10857e+06	4.22858e+06	3.80384e+06	4.05763e+06	4.36249e+06	4.40908e+06	3.82197e+06	3.49254e+06	3.69987e+06	4.40839e+06	4.91836e+06	4.70125e+06	4.61687e+06	3.94652e+06
Metabolism	Amino acid metabolism	3.26211e+06	3.79298e+06	3.25809e+06	3.18623e+06	3.34368e+06	3.19217e+06	3.1976e+06	3.28008e+06	3.24156e+06	3.17545e+06	3.1004e+06	2.92979e+06	2.98012e+06	3.43921e+06	3.18672e+06	3.42626e+06	3.14152e+06	2.7283e+06	3.57623e+06	3.62811e+06	3.58263e+06	3.35509e+06	3.8611e+06	3.28905e+06	3.67456e+06	3.41936e+06	3.33816e+06	3.45025e+06	2.96453e+06	3.16043e+06	3.65305e+06	3.48621e+06	2.88705e+06	2.69799e+06	2.99939e+06	3.54974e+06	3.96041e+06	3.79196e+06	3.6884e+06	3.09365e+06
Metabolism	Metabolism of cofactors and vitamins	2372712	2.8433e+06	2.43409e+06	2.31769e+06	2.60022e+06	2.436e+06	2.57573e+06	2.63879e+06	2.63128e+06	2.38e+06	2.36142e+06	2.23672e+06	2.4115e+06	2.53237e+06	2.51992e+06	2.43436e+06	2.35252e+06	2.03071e+06	2.76327e+06	2.69893e+06	2.71923e+06	2.71954e+06	2.93669e+06	2.631e+06	2.83755e+06	2.61129e+06	2.47256e+06	2.61022e+06	2.13392e+06	2.29647e+06	2.4477e+06	2.54357e+06	2.56612e+06	1.97971e+06	2.22584e+06	2.71732e+06	2.86934e+06	2.73352e+06	2.78933e+06	2.71077e+06
Metabolism	Energy metabolism	2.30685e+06	2.67028e+06	2.31687e+06	2.20375e+06	2.35395e+06	2.33254e+06	2.23648e+06	2.35121e+06	2.32787e+06	2.19071e+06	2.19762e+06	2.02318e+06	2.15495e+06	2.34842e+06	2.21456e+06	2.37199e+06	2.13733e+06	1.89582e+06	2.48793e+06	2.58618e+06	2.52848e+06	2.49121e+06	2.81784e+06	2.32298e+06	2.57385e+06	2.36882e+06	2.35462e+06	2.50434e+06	2.03819e+06	2.19801e+06	2.35723e+06	2.39605e+06	2.11488e+06	1.79811e+06	2.2011e+06	2.46257e+06	2.78023e+06	2.6215e+06	2.6776e+06	2.2759e+06
Metabolism	Nucleotide metabolism	2.24513e+06	2.37529e+06	2.23792e+06	2.1693e+06	2.32229e+06	2.25854e+06	2.29523e+06	2.31465e+06	2.3799e+06	2.15413e+06	2.23904e+06	2.11589e+06	2.24655e+06	2.28969e+06	2.24794e+06	2.19829e+06	2.14101e+06	2.03855e+06	2.4187e+06	2.38557e+06	2.36873e+06	2.47659e+06	2.51043e+06	2.32353e+06	2.42676e+06	2.28709e+06	2.28951e+06	2.36283e+06	2.10642e+06	2.21772e+06	2.26228e+06	2.32571e+06	2.34724e+06	1.97184e+06	2.20355e+06	2.34842e+06	2.41391e+06	2.35098e+06	2.44637e+06	2.41966e+06
Genetic Information Processing	Translation	2.08453e+06	2.28304e+06	2.08326e+06	2.00938e+06	2.16028e+06	2.12515e+06	2.14202e+06	2.1647e+06	2.20882e+06	1.99153e+06	2.04795e+06	1.94529e+06	2.09922e+06	2.13431e+06	2.09195e+06	2.07771e+06	1.9794e+06	1.86496e+06	2.24591e+06	2.20324e+06	2.23214e+06	2.27171e+06	2.3577e+06	2154598	2.25641e+06	2.12551e+06	2.09817e+06	2.17618e+06	1.92487e+06	2.03664e+06	2.06913e+06	2.15513e+06	2.18702e+06	1.78676e+06	1.99338e+06	2.20902e+06	2.30872e+06	2.18033e+06	2.29092e+06	2.25019e+06
Genetic Information Processing	Replication and repair	1.83736e+06	2.0355e+06	1.79913e+06	1.77862e+06	1.90091e+06	1.86245e+06	1.8592e+06	1.88989e+06	1.92635e+06	1.74423e+06	1.80176e+06	1.69146e+06	1.79705e+06	1.86429e+06	1.80729e+06	1.84392e+06	1.74225e+06	1.62326e+06	1.95613e+06	1.95412e+06	1.97629e+06	2.0119e+06	2.10687e+06	1.88135e+06	2.00298e+06	1.87928e+06	1.84933e+06	1.93486e+06	1.6744e+06	1.76175e+06	1.80029e+06	1.91287e+06	1.85563e+06	1.55273e+06	1.75369e+06	1.94709e+06	2.03853e+06	1.90375e+06	1.99507e+06	1.93192e+06
Environmental Information Processing	Membrane transport	1.76939e+06	1.93317e+06	1.69136e+06	1.68895e+06	1.7539e+06	1.52922e+06	1.74151e+06	1.73059e+06	1.81309e+06	1.64263e+06	1.66857e+06	1.59364e+06	1.53849e+06	1.85443e+06	1.84928e+06	1.70071e+06	1.82352e+06	1.56951e+06	1.98487e+06	1.74822e+06	1.85795e+06	1.5934e+06	1.89001e+06	1.75929e+06	1.81159e+06	2.03193e+06	1.71068e+06	1.60086e+06	1.75534e+06	1.82045e+06	1.88245e+06	1.8748e+06	1.49862e+06	1.73889e+06	1.5338e+06	1.86766e+06	1.83758e+06	1.94744e+06	1.76913e+06	1.59811e+06
Cellular Processes	Cellular community - prokaryotes	1.09724e+06	1.12362e+06	978477	1.01322e+06	1088997	964628	1.04608e+06	1.00753e+06	1.07214e+06	967106	980690	957032	938439	1.1718e+06	1.05931e+06	1.1144e+06	1.0313e+06	930002	1.15207e+06	1.06606e+06	1.10926e+06	1.04867e+06	1.17011e+06	1.04835e+06	1.06125e+06	1.14142e+06	1.06385e+06	1.02183e+06	1.01236e+06	1.01835e+06	1.12043e+06	1.10872e+06	944829	971094	943967	1.12731e+06	1.1135e+06	1.11022e+06	1.07366e+06	975734
Metabolism	Lipid metabolism	1.05571e+06	1.24102e+06	1.00853e+06	1.04444e+06	947987	1.01331e+06	986877	1.07366e+06	1.04465e+06	863785	960257	975938	926824	1.0296e+06	1.04336e+06	1.05466e+06	1.02321e+06	848953	1.1218e+06	1.10538e+06	1.12396e+06	1.10498e+06	1.2332e+06	1.04837e+06	1.00103e+06	1.14595e+06	1.00613e+06	1.06906e+06	901175	978251	1.10469e+06	1.07366e+06	986490	875874	929457	1.13481e+06	1.10639e+06	1.03965e+06	1.10336e+06	973991
Metabolism	Glycan biosynthesis and metabolism	971826	1.02241e+06	956988	886197	984735	1.05413e+06	1.03161e+06	1.10382e+06	1.07353e+06	941289	979871	940576	1.01702e+06	897850	989817	896494	884672	863945	1.06405e+06	1.10893e+06	1.034e+06	1.25639e+06	1.18346e+06	1.08201e+06	1.09455e+06	991640	1.02736e+06	1.1672e+06	843731	889418	864596	974572	1.17234e+06	768372	1.05103e+06	1.03621e+06	1.03429e+06	1.00017e+06	1.12997e+06	1.22123e+06
Environmental Information Processing	Signal transduction	861770	952574	799838	834177	777907	741155	793365	828382	796538	714829	728196	804832	739459	944146	889111	908799	830113	687352	874888	835564	876761	745755	879549	814599	786914	911592	756376	744816	725044	775737	850868	819634	772054	779906	609715	894706	911329	882968	904116	754197
Genetic Information Processing	Folding, sorting and degradation	796813	862163	772092	762612	812379	774221	802330	817251	833800	737658	750170	755684	779904	845750	816459	818649	762675	689078	867949	826272	847223	852787	889850	820934	844652	846711	788906	809400	714497	758863	815939	849600	836750	687119	702072	851491	878632	831837	872701	836885
Metabolism	Metabolism of other amino acids	712580	816993	709405	705828	701922	682072	693816	714331	721147	662651	670134	655774	653845	716487	698705	723347	674260	588332	776247	775411	753099	732457	830550	714403	760677	744641	706886	739174	624737	680308	737755	723430	679237	595337	636291	758710	810768	773812	794005	687090
Metabolism	Biosynthesis of other secondary metabolites	622716	724414	601573	598334	619835	631885	584996	621702	604560	567978	578979	535497	561379	612725	566396	645028	565390	507700	643948	687622	685606	655125	753332	606839	659626	627723	629201	680365	550991	578663	621951	655562	529792	468440	583429	668089	745116	685595	706423	581110
Human Diseases	Drug resistance: Antimicrobial	528881	609732	547301	513446	523670	538787	523921	558736	548287	509871	531979	475859	496567	510744	532877	510714	528278	461931	589561	583556	578270	577933	638952	551107	583322	586856	527530	558199	467825	524633	479648	546909	513267	455289	505985	555925	607902	584242	616105	545131
Metabolism	Metabolism of terpenoids and polyketides	508858	552536	477439	479741	509716	503964	503612	508028	520874	449065	474365	471363	488128	521098	489330	513490	460448	428693	519878	529892	536555	537670	570595	503702	513270	488870	504008	520736	455336	467289	566814	505729	497382	409309	477628	531101	534700	503840	527847	520394
Metabolism	Xenobiotics biodegradation and metabolism	423294	420939	400550	371623	377827	337857	370870	380806	364996	364836	345585	388849	332546	442896	423988	420732	392647	315935	431534	421505	388065	349198	420972	380767	400824	423365	371120	350419	324690	372831	659477	385814	329447	362605	320483	403645	437337	431139	457038	354717
Cellular Processes	Cell growth and death	376799	376892	359739	351267	389486	389820	380781	377274	391735	342086	365967	354212	374902	383797	360035	370927	336827	331502	386935	399067	389621	436627	421030	382948	387957	356153	384387	405474	339174	348441	373920	373321	401290	306701	387324	386156	387333	370316	400751	412351
Organismal Systems	Endocrine system	293014	266932	287443	279319	291106	300010	299286	292169	306367	258293	288654	298040	301697	303252	290411	278735	273046	275744	309709	308810	291678	354634	318252	306258	280973	291403	307900	322867	295392	295896	335593	300654	331351	270805	332260	299816	261913	285111	285416	314148
Human Diseases	Infectious diseases: Bacterial	246105	261404	241261	235105	249037	236363	246729	239597	257530	223854	233437	227620	227090	256672	239066	238201	228986	210699	259205	252068	252394	250033	272275	242906	244608	245185	238088	246123	214677	229697	236507	235686	238228	214202	221949	247559	254331	251041	263438	251748
Human Diseases	Cancers: Overview	224121	246825	216415	222842	204943	215395	226957	236355	233899	193322	203254	232873	223611	232497	240455	232728	215555	191593	237737	237332	233094	238311	245841	235722	221428	233419	214922	223350	203469	209323	224694	225069	256833	200943	199984	241933	226079	224767	235075	238745
Organismal Systems	Aging	203884	242091	203084	205345	170036	199295	209431	234512	216494	160079	178515	219896	216870	210434	237540	210668	206615	167568	227914	209602	221526	215492	220081	223489	187060	232270	179649	192053	169638	187762	194808	209905	255849	179236	143620	231962	212568	194506	232086	233512
Human Diseases	Drug resistance: Antineoplastic	158811	169132	147904	148511	148133	151757	146207	153149	151028	139363	144271	142401	143641	155511	151015	164167	143110	131320	159374	165290	163909	163695	175901	152122	158798	155950	152221	158252	136112	143265	146125	161118	142063	126530	142177	163617	172880	160161	170617	149595
Cellular Processes	Transport and catabolism	147407	135373	142668	139552	123392	152240	149716	163803	152275	121619	138575	162570	166125	131714	154366	135836	130260	132977	153492	156363	143659	185239	153310	160655	134386	142573	143132	168490	128520	134876	144892	141487	200766	124555	146208	153597	131529	130947	159526	180669
Cellular Processes	Cell motility	158030	89959.6	67793.8	128260	230024	94388.5	134538	56684.9	97263.8	108744	96321.6	82222	82143.9	315331	103317	218941	85859.6	96387.5	85906.1	103359	150018	76604.3	102476	84018.3	95070	97790.3	120381	113527	149344	97307.1	191088	125137	71127.5	138781	96177.9	123356	153163	183137	98653.8	80245.1
Human Diseases	Endocrine and metabolic diseases	122010	140144	120033	114488	112345	117333	112212	118995	117857	104442	108917	105282	112310	125031	116173	125806	113369	99558.9	128980	127333	130263	121634	142503	117756	118624	127004	116828	120145	109371	117763	116790	123084	105716	98019.1	107558	128256	140632	131164	134366	108158
Human Diseases	Neurodegenerative diseases	125565	197272	117416	120509	71642.9	108696	96922.4	135772	104214	68042.4	81724.1	108877	92541.1	118482	136637	139466	124348	63497.3	132600	127512	145671	98429.2	158540	116587	94329.7	160290	84768.1	95645.6	67639.5	96041.1	78827.9	109592	95723.6	79118.1	44981	148907	158689	123658	155467	90340.9
Genetic Information Processing	Transcription	98372.8	108638	99459.7	97299.1	104876	98730.7	102095	101433	105024	96052.2	98072.5	91896.6	96898.7	104618	100235	97892.3	97568.3	91065.6	106587	102935	106948	101752	108536	101734	107262	102861	98742.5	99983.9	97256.5	99510.2	101349	103347	97934.6	91712.5	94603.1	104906	107437	106696	105440	102006
Organismal Systems	Immune system	84907	81270.1	76982.6	85742.4	102882	92895	97785.4	82723.3	98612.1	73668.2	85956.5	84273.7	84249.6	99492.7	77576.2	85768	72511.4	75407	81665.7	90407.2	88709.3	103608	90739.1	89503.8	84899.9	75923	90665.4	95095.8	78348.6	75723.1	88188.3	81849.9	102928	72320.6	92379	87392.8	72017.9	75665.1	84229.8	105789
Human Diseases	Cardiovascular diseases	73212.9	78377	64640.8	68893.8	72809.6	63558.1	69274.9	67434.1	69833.5	61456.7	62435.9	67270.2	62312.2	79185.4	70528.1	79260.5	64864.2	53803.1	73886.5	76950.7	75731.1	72379.1	77886.6	70358.6	73832.2	73567.3	70886	70174.1	60446.1	64373.9	69940	74577.2	66342.1	56757.5	60781.3	78159.2	77688.7	75774.7	78879.3	68053.6
Organismal Systems	Nervous system	64272.8	64795.7	67229.6	62692.3	67048.9	71635.6	67315.9	65199.2	70808.7	65194.7	66368.1	62663.8	66762.6	64107.9	60819.7	64797.6	56960.6	62347.2	70131.2	73403.2	66143.9	80921	77491.9	68514.4	73126.4	61365.6	76028.1	80338.7	70164.7	68242.4	83450.4	74496.9	68654.8	55584.4	78210.2	68173.9	66958.1	69321.2	65537.3	67483.7
Organismal Systems	Digestive system	34531.9	32045.2	32730.2	34150.8	33963.9	45176.6	34640.2	38422.9	37176.4	29817.3	40138.2	34354.1	35055.3	29192	28642.5	30278.5	28861.5	32079.9	31273.2	45129	37251.8	56818.4	46901.8	37932.8	36319.3	29339.7	41007.2	49281.2	29998.2	30407.6	27538.2	33445.9	40414.4	24482.9	52339.9	32873.4	30397	31452.1	36090.9	43932.6
Organismal Systems	Environmental adaptation	34043.1	29065.6	26710.3	35011.8	38367.2	33584.4	37589.4	29319.1	36608.2	24030.2	32158.1	35211.3	32271.8	42607.1	31400.3	33810.4	29454.8	29913.8	30827.9	31041	32885.7	39192	30266	33744.7	25021.5	30165.6	33298.2	34329.1	31140.1	28672.6	34852.6	30005.7	44144.7	32405.5	34301.1	33529.9	21215.7	24501.8	25449.7	38374.5
Human Diseases	Immune diseases	29473.7	33818.3	37053.4	28088.8	26667.9	32072.8	28736.2	30556.8	30553	25903.5	30300	27635.8	29836.5	29234.4	29486	25392.5	31056.9	25744	36205.9	35877.4	31350.2	36744.4	40897.7	31983.7	28199.3	34015.1	31457.1	34540.4	31529.2	36009.8	27470.9	29356.2	28562.3	25139.4	36415.6	30361.3	33602.6	37364.6	36119.6	27977
Human Diseases	Cancers: Specific types	27464.1	30169.1	22538.6	28219.3	22543.9	23606.6	24373.8	24521.9	25967.8	15662.7	21205.7	27783.3	22264.2	31499.8	25149.1	30262.7	22621.6	18672.7	25545.4	27274.1	27530.5	27487.8	28491.1	25077.5	20168.2	26824.4	24961.5	25923.6	20612	21898.2	24050.5	23890.4	26254.6	20055.3	20068.6	29938.6	23589.6	24739.2	25976.9	23492
Organismal Systems	Circulatory system	14462.8	38143	15842.2	17221.5	4651	15186.5	9132.99	19308	10463.2	5092	8081	8211	6793.5	11655.9	15626.5	17989.1	16784.5	2759.84	16471.5	18452.2	23630.7	8160	27345.8	13271.2	11154.5	23550.5	7942.5	11752.2	4994.59	10709.5	3638.59	11512.4	2904	4882.6	1065	21606	27080.8	18994.5	22723.3	4431
Human Diseases	Infectious diseases: Parasitic	10125.1	5226.64	9688.23	13170.1	12482.3	9030.6	10402.6	6473.12	8041.76	13854.6	11142.5	13661.3	9070.64	11603.3	8035.9	12502	7019.54	9855.93	9833.76	14339.8	7850.52	13411.6	8126.22	9997.74	15927.5	4790.02	14303.2	16312.8	11614.8	10583	13763.9	10971.4	10178.6	9396.38	16866.6	11678.2	9844.98	14462.1	8938.96	8551.4
Organismal Systems	Excretory system	10698.1	7643.59	12308.3	9551.11	12251	5400.31	8573.79	6524.84	8292.49	12475.4	7155.17	9687.71	8911	10931.2	9157.6	11257.4	7115.4	7364.08	13266.6	11484.4	7225.07	6327.03	10507.2	8145.02	12784.5	8666.27	9729.49	10149	7771.24	10266.3	12983.5	8856.77	7467.15	7974.68	6400.28	10060.6	15735.6	15307.5	16041.8	6760.65
Human Diseases	Infectious diseases: Viral	8274	3280.5	660	3448.5	2943	651	2547.96	639	1282.5	561	510	7236	450	8491.2	4968.6	9597.3	1924.5	707.76	1275	2847	2549.1	771	1053	1762.5	696	2704.5	2184	555	467.76	168	1622.76	538.53	573	3562.8	357	5538	1711.8	1002	3598.8	837
Human Diseases	Substance dependence	60	66	135.99	119.01	123	55.5	57.99	171	74.01	90	85.5	106.5	97.5	456.51	317.01	741	144.99	81.99	53.01	109.5	219	30	63	75	121.5	54	39	17.49	60.99	87	3459.99	336	202.5	481.5	60.75	45	43.5	90	87	34.5
Cellular Processes	Cellular community - eukaryotes	0.033	0.033	1.33	0.033	1	0.033	0.033	0.033	0.033	0.033	0.033	0.033	0.033	11	1	10	0.033	0.033	0.033	0.033	1	0.033	0.033	0.033	0.033	0.033	0.033	0.033	0.033	0.033	0.033	1	0.033	0.033	0.033	0.033	0.033	0.033	0.033	0.033
Environmental Information Processing	Signaling molecules and interaction	0.033	0.033	0.33	0.033	0.033	0.033	0.033	0.033	0.033	0.033	0.033	0.033	0.033	0.033	0.033	0.033	0.033	0.033	0.033	0.033	0.033	0.033	0.033	0.033	0.033	0.033	0.033	0.033	0.033	0.033	0.033	0.033	0.033	0.033	0.033	0.033	0.033	0.033	0.033	0.033
