# Supplementary material for: Association Between Serum Thyroid-Stimulating Hormone Levels and Salivary Microbiome Shifts
Source: Front Cell Infect Microbiol. 2021 Feb 26;11:603291. doi: 10.3389/fcimb.2021.603291 (PMC7952758; doi:10.3389/fcimb.2021.603291)
Supplement: Supplementary file 5 [file Table_2.xls]

## Sheet: KEGG功能丰度统计表
Pathway level1	Pathway level2	Pathway level3	Description	S55	S45	S41	S71	S72	S76	S68	S5	S4	S19	S14	S91	S109	S101	S81	S88	S113	S111	S22	S24	S52	S40	S42	S48	S3	S69	S18	S16	S96	S98	S105	S100	S102	S80	S86	S38	S34	S33	S32	S20
Metabolism	Global and overview maps	ko01230	Biosynthesis of amino acids	1.92039e+06	2.10009e+06	1.91111e+06	1.84859e+06	1.98726e+06	1.84409e+06	1.86174e+06	1.87148e+06	1.88534e+06	1.93104e+06	1.84089e+06	1.68037e+06	1.79382e+06	2.01924e+06	1.85155e+06	2.01299e+06	1.83058e+06	1.68234e+06	2.07871e+06	2.07862e+06	2.06786e+06	1.91908e+06	2.18021e+06	1.89665e+06	2.1616e+06	1.97598e+06	1.97885e+06	2.00348e+06	1.86634e+06	1.94481e+06	2.04677e+06	2.11548e+06	1.67924e+06	1.65603e+06	1.79875e+06	2.03205e+06	2.33836e+06	2.27576e+06	2.13046e+06	1.78433e+06
Metabolism	Global and overview maps	ko01200	Carbon metabolism	1.46658e+06	1.67642e+06	1.49695e+06	1.42394e+06	1.515e+06	1.478e+06	1.50655e+06	1.54246e+06	1.52367e+06	1.407e+06	1.41199e+06	1.38111e+06	1.46382e+06	1.53778e+06	1.5063e+06	1.50116e+06	1.42183e+06	1.25247e+06	1.62672e+06	1.61103e+06	1.60107e+06	1.58748e+06	1.72252e+06	1.53604e+06	1.62369e+06	1.55207e+06	1.46655e+06	1.53465e+06	1.33178e+06	1.44187e+06	1.53318e+06	1.51631e+06	1.52964e+06	1.23682e+06	1.36116e+06	1.59695e+06	1.71774e+06	1.6332e+06	1.66741e+06	1.54945e+06
Genetic Information Processing	Translation	ko03010	Ribosome	1.39476e+06	1.51017e+06	1.3894e+06	1.33892e+06	1.44287e+06	1.42568e+06	1.43065e+06	1.44688e+06	1.47555e+06	1.33076e+06	1.37041e+06	1.30273e+06	1.41158e+06	1.42408e+06	1.39628e+06	1.39034e+06	1.31421e+06	1.24927e+06	1.49319e+06	1.47234e+06	1.4872e+06	1.53085e+06	1.57085e+06	1.44074e+06	1.50756e+06	1.40805e+06	1.40432e+06	1.45897e+06	1.28195e+06	1.35693e+06	1.37995e+06	1.4414e+06	1.47516e+06	1.18985e+06	1.3357e+06	1.4712e+06	1.53827e+06	1.44676e+06	1.53052e+06	1.51603e+06
Metabolism	Nucleotide metabolism	ko00230	Purine metabolism	1.22265e+06	1.31332e+06	1.22321e+06	1.18338e+06	1.2462e+06	1.22386e+06	1.23589e+06	1.25975e+06	1.2849e+06	1.16211e+06	1.20796e+06	1.143e+06	1.21579e+06	1.24655e+06	1.2246e+06	1.20568e+06	1.16763e+06	1.09959e+06	1.32328e+06	1.30156e+06	1.29698e+06	1.33142e+06	1378780	1.26018e+06	1.31622e+06	1.25756e+06	1.24306e+06	1.27718e+06	1.14273e+06	1.21055e+06	1.24309e+06	1.26956e+06	1.24745e+06	1.06675e+06	1.17727e+06	1.28715e+06	1.33265e+06	1.28981e+06	1.3414e+06	1.28872e+06
Environmental Information Processing	Membrane transport	ko02010	ABC transporters	1.21807e+06	1.40281e+06	1.19657e+06	1.19206e+06	1.24459e+06	1.07107e+06	1.24775e+06	1.22209e+06	1.29204e+06	1.18007e+06	1.18044e+06	1.08229e+06	1.06756e+06	1.31978e+06	1.28912e+06	1.18587e+06	1.2844e+06	1.09224e+06	1.42114e+06	1.23474e+06	1.32232e+06	1.10963e+06	1.35064e+06	1.24667e+06	1.32289e+06	1.46338e+06	1.22806e+06	1.13168e+06	1.24201e+06	1.28771e+06	1.33671e+06	1.31257e+06	1.0269e+06	1.21334e+06	1.05177e+06	1.33305e+06	1.31662e+06	1.4088e+06	1.25295e+06	1.11898e+06
Metabolism	Nucleotide metabolism	ko00240	Pyrimidine metabolism	1.02247e+06	1.06197e+06	1.01472e+06	985925	1.07609e+06	1.03468e+06	1.05934e+06	1.0549e+06	1.095e+06	992028	1.03108e+06	972886	1.03076e+06	1.04314e+06	1.02334e+06	992609	973376	938961	1.09541e+06	1.084e+06	1.07175e+06	1.14516e+06	1.13165e+06	1.06335e+06	1.11054e+06	1.02952e+06	1.04645e+06	1.08565e+06	963688	1.00718e+06	1.01919e+06	1.05615e+06	1.09979e+06	905085	1.02628e+06	1.06127e+06	1.08126e+06	1.06117e+06	1.10498e+06	1.13094e+06
Cellular Processes	Cellular community - prokaryotes	ko02024	Quorum sensing	747170	787986	699259	722910	770871	678575	748121	699373	748586	705634	696734	656696	663471	784874	720503	750465	715000	672292	785905	735842	762919	680444	783468	722136	760105	759016	739792	704006	736168	722299	806908	734567	635017	691906	676370	778224	765804	765992	734307	675564
Genetic Information Processing	Translation	ko00970	Aminoacyl-tRNA biosynthesis	623956	694305	627693	604075	661207	635625	647790	646353	663882	610425	617334	575549	623064	644213	624378	623560	596366	560959	678274	663509	674206	670521	710932	644780	692489	639586	633650	655367	586798	615394	634183	648158	636541	539001	605446	666807	702540	670375	687304	665974
Metabolism	Carbohydrate metabolism	ko00010	Glycolysis / Gluconeogenesis	590604	596449	591142	552919	612257	607067	606342	603937	610874	568873	581210	568108	604592	605000	593544	576550	561837	543921	621126	622955	610593	651694	647273	607914	625175	583213	597076	623862	582013	592513	632713	602697	629008	532766	619442	605186	617616	614116	623010	634435
Metabolism	Carbohydrate metabolism	ko00520	Amino sugar and nucleotide sugar metabolism	586797	553443	560253	549381	585023	588056	584984	591249	612735	531045	579884	575804	583756	587752	581666	542706	566205	560313	610101	597711	586128	665761	629802	605242	571954	598319	592038	617994	585441	585313	600644	606715	638315	547998	617181	589357	548263	578254	573558	622389
Metabolism	Energy metabolism	ko00190	Oxidative phosphorylation	599550	721271	593724	556193	542769	613224	532659	594524	562325	512376	538850	493852	528923	580149	545863	625550	520873	458448	609460	654146	661386	613763	743122	560822	612957	586932	581551	631593	506776	552852	562479	606015	461958	416872	541123	628097	730668	662012	702043	529485
Metabolism	Carbohydrate metabolism	ko00620	Pyruvate metabolism	557219	669308	571948	542803	563210	552567	570668	598925	587995	527137	532286	521200	541775	576693	588410	562856	561542	469441	635379	607887	618495	592261	669425	590169	613457	632109	552061	573750	506652	550919	575097	582907	568160	480935	502831	618042	646868	616432	638589	577554
Genetic Information Processing	Replication and repair	ko03440	Homologous recombination	543191	612163	539249	529954	561940	552539	547691	561867	571738	514814	531938	498744	528561	551282	535987	547070	518924	475043	589061	584180	590483	595405	634322	557990	591383	567763	549018	576257	490337	524022	526241	569874	546819	455519	513604	579751	614452	574796	604790	568236
Environmental Information Processing	Signal transduction	ko02020	Two-component system	560268	590631	503170	526964	534086	458322	506891	502476	497651	480616	475172	493034	444455	634439	552845	584622	527341	448652	546917	527623	553538	451565	551697	503573	518628	569297	495318	470367	475696	497949	568436	504211	438894	517724	405391	558986	581540	582929	565614	454131
Metabolism	Energy metabolism	ko00720	Carbon fixation pathways in prokaryotes	483258	568673	504634	467792	544352	514316	520607	525117	518137	500131	488249	445473	498142	514368	494592	498144	464841	409508	545511	558999	547344	560514	598153	525188	592460	506978	502643	540401	422964	466740	504628	501756	523776	387583	471510	536309	604655	564207	581332	551975
Metabolism	Amino acid metabolism	ko00270	Cysteine and methionine metabolism	469935	565114	504057	476797	514625	495839	487235	490538	496889	514369	492261	430350	441879	487949	462833	479785	469370	421217	543961	568524	531809	528298	599885	499983	595196	502142	532174	556671	468821	492612	502510	522155	434459	408194	511439	519864	593391	598017	538259	471995
Metabolism	Amino acid metabolism	ko00260	Glycine, serine and threonine metabolism	487375	539267	476760	479063	490583	494242	489679	490873	494646	463942	472588	450265	470247	508379	476245	507094	462063	423034	518707	531103	523738	529898	562565	495905	526938	493987	503441	517591	458429	475029	509563	511610	479696	413335	475297	519016	547967	524776	517811	489762
Genetic Information Processing	Replication and repair	ko03430	Mismatch repair	455815	502688	439183	437635	477403	457447	462610	461961	481087	434326	446611	411785	441173	458236	439767	453304	427220	400503	484054	478612	487333	495887	519982	462658	497411	462392	458309	479137	412239	432254	436440	471542	456825	380245	432751	480050	502134	465468	489676	480617
Metabolism	Glycan biosynthesis and metabolism	ko00550	Peptidoglycan biosynthesis	446813	468624	438107	428082	456470	452341	451612	455516	461328	426714	444670	412272	441565	443656	437238	435925	421356	407927	461502	465372	465282	479954	493972	451933	473971	443293	446408	460030	411955	431867	436018	442147	453453	393650	436792	456787	473062	449468	472020	470747
Metabolism	Amino acid metabolism	ko00250	Alanine, aspartate and glutamate metabolism	427792	481603	434404	411855	444614	435259	422753	431757	439063	409530	418503	383075	408932	438868	406126	431036	401717	364271	460690	472730	460570	469053	509879	432685	468541	432134	439989	468184	388037	417687	442500	443377	409451	344453	425107	449886	501075	471455	485769	428981
Metabolism	Metabolism of cofactors and vitamins	ko00860	Porphyrin and chlorophyll metabolism	341547	452820	405740	357866	545149	337734	503470	422695	480794	493976	392823	332945	411810	449002	418569	365235	370351	317128	502503	456829	446815	396126	452874	460995	594129	397329	434028	434958	390062	390065	458021	399951	445412	327476	366079	465289	506708	548548	464979	507960
Metabolism	Amino acid metabolism	ko00400	Phenylalanine, tyrosine and tryptophan biosynthesis	407687	444184	405661	394778	406066	396707	383523	404219	395760	409681	390693	355952	384026	416405	387218	432244	382527	360164	434385	447264	436392	418476	469024	401154	459609	414392	423432	430569	384787	406002	428749	450801	352924	337805	377941	427749	507840	480126	466507	382592
Metabolism	Carbohydrate metabolism	ko00500	Starch and sucrose metabolism	400487	329745	398050	374828	411310	384971	390666	366308	402577	376966	406792	390577	387410	398312	376841	347105	390867	404788	400137	404257	376183	421409	395770	389694	367998	383437	416013	417746	468823	450802	428221	414138	387450	419624	501091	368661	338727	413610	363961	379487
Metabolism	Carbohydrate metabolism	ko00030	Pentose phosphate pathway	381258	412280	395353	369937	408842	370760	392447	393508	401233	388192	376092	360288	393530	403138	394892	379954	373467	350448	423287	409295	404258	389012	419438	394988	427995	394982	386192	389990	376577	400870	406570	390642	406226	349704	364564	401628	441698	433596	425641	403590
Metabolism	Energy metabolism	ko00680	Methane metabolism	389391	415698	375799	365904	408340	381752	389594	397167	397799	363949	369840	351112	376956	407893	384905	391605	369505	331450	418013	418481	415469	425710	449006	398936	416789	412967	392729	406859	354200	375163	409655	404675	396415	327018	370113	411663	436327	422048	426298	404549
Metabolism	Carbohydrate metabolism	ko00020	Citrate cycle (TCA cycle)	365584	433011	398167	364466	365847	398156	374814	411039	379725	355334	358854	358862	385148	381367	387422	388893	353380	302211	416116	437015	418089	439105	465074	400130	427840	389935	372938	415281	313714	358515	373867	396244	406574	283723	347631	409978	469438	442281	464497	409902
Genetic Information Processing	Replication and repair	ko03030	DNA replication	388392	430396	376060	381955	395837	389259	387874	396384	402629	365891	377466	359760	376765	391031	380348	392733	367253	342972	407088	409111	414524	412753	435747	392584	416948	392460	385658	402300	350749	368361	375421	400732	389689	330776	359265	409966	428638	397456	418018	402237
Metabolism	Carbohydrate metabolism	ko00630	Glyoxylate and dicarboxylate metabolism	348701	447181	352350	342108	368772	365741	358381	381100	349204	350614	334252	310951	331698	387026	360577	387963	337347	276207	387723	417392	412502	381680	444380	371829	436630	377120	365595	380017	299138	326010	390038	368683	326217	272309	317051	404868	458404	429815	417776	356591
Genetic Information Processing	Folding, sorting and degradation	ko03060	Protein export	346515	388753	339404	339129	350471	343937	345647	357416	357623	326383	328401	321193	335481	361067	347642	360699	329995	301060	371869	367323	376405	364461	392268	352709	371723	359192	343440	359478	314681	331398	354238	370771	346789	293149	314022	372047	397249	371748	387632	356557
Environmental Information Processing	Membrane transport	ko03070	Bacterial secretion system	351399	396506	344047	334734	343180	318769	332355	350151	352732	313500	312043	320961	317573	367284	356912	364505	336942	278699	395849	377326	376026	356593	404195	352187	359088	372269	340118	352752	298727	328783	335983	376413	335307	282510	293774	375535	410715	393724	406629	338055
Metabolism	Global and overview maps	ko01210	2-Oxocarboxylic acid metabolism	354685	415551	343032	336252	343164	319359	320296	333148	323230	332683	306282	293102	298333	375196	335735	391845	334911	277592	386453	370589	390238	314610	409732	332558	378564	381197	336485	347642	313322	338903	364395	402349	260273	283496	265096	382691	465678	430729	411742	281773
Metabolism	Lipid metabolism	ko00061	Fatty acid biosynthesis	357391	417546	346091	364910	321984	328575	325209	358729	349855	289305	313534	342707	313311	341116	357097	360626	345738	277316	377324	374162	373929	351638	409143	348311	326621	390364	321044	348397	286033	321793	312659	357934	352780	299389	280851	377903	384371	350875	392322	330082
Metabolism	Glycan biosynthesis and metabolism	ko00540	Lipopolysaccharide biosynthesis	282111	393577	302737	266697	325626	307433	312726	351340	343101	302574	287674	250188	260091	278409	305072	279131	286266	211502	381788	379727	362400	381238	447840	344014	401500	368254	323899	367959	221669	259720	242978	338053	291242	187994	279984	355087	402501	392262	404992	354258
Metabolism	Global and overview maps	ko01212	Fatty acid metabolism	334726	381565	309724	332553	301689	296682	306274	328793	325882	260052	283033	324638	290388	333139	337559	345850	318268	252410	350073	339931	344198	328165	370878	324337	298379	358851	297876	314852	262980	290624	339839	335059	333300	276411	252769	356298	343163	312043	352331	309375
Genetic Information Processing	Folding, sorting and degradation	ko03018	RNA degradation	304941	332353	299936	293761	310592	306167	314779	320881	324809	285246	294581	296411	308611	317934	315910	306406	291578	268085	332462	321978	325670	335201	342830	319701	326384	318093	305665	314652	275353	291362	298749	314596	335100	264216	279812	326348	331800	316194	335979	336678
Metabolism	Carbohydrate metabolism	ko00051	Fructose and mannose metabolism	308269	239814	293331	281906	334409	309013	308787	297842	323270	298214	324317	311185	314037	323908	302030	276399	289522	315469	305625	321076	297105	355721	312534	312927	312781	280529	330557	329744	332425	319755	343472	312330	331952	310531	377115	283646	267265	315636	279870	338358
Metabolism	Energy metabolism	ko00710	Carbon fixation in photosynthetic organisms	313512	322527	307001	291583	321061	306369	303026	305562	318228	292970	296058	281779	304272	313218	297086	311979	283581	270848	331655	327619	320949	332808	351833	307455	325976	307833	308398	323996	276267	299560	308380	317992	313153	252574	295453	315217	353554	327225	348828	321079
Metabolism	Amino acid metabolism	ko00300	Lysine biosynthesis	292164	322339	302447	287414	326369	294540	306888	304247	308541	310562	300950	273185	293279	310652	299043	294518	291323	269531	325233	328633	320776	312002	332894	308641	352883	303877	315278	315411	293555	304674	312789	314032	294160	265512	297725	317839	344766	343327	326994	311172
Metabolism	Carbohydrate metabolism	ko00640	Propanoate metabolism	287972	357949	306852	288430	318440	275214	304712	307690	295655	307944	279645	275054	276910	312799	310740	304377	296563	240553	342121	331820	325433	289633	345113	308856	359989	324465	293653	305240	265163	291367	348705	303638	279932	254319	259076	334086	368384	360481	344447	291337
Metabolism	Carbohydrate metabolism	ko00650	Butanoate metabolism	291544	321674	292139	255444	348953	285479	329234	306091	320893	295189	279419	270240	289238	330273	305404	283809	284305	242474	339176	312575	313151	313352	344049	314997	342794	311060	296471	292857	253056	273712	364120	282836	306075	244146	269036	320598	337751	325625	330994	338591
Metabolism	Metabolism of cofactors and vitamins	ko00670	One carbon pool by folate	290594	316054	291447	273967	316111	312272	302510	300048	306198	291865	297030	262994	289081	295932	280712	289824	271635	260989	313992	324413	315262	339461	347502	304189	334927	290350	310524	326224	270570	281378	295562	304749	292028	241491	310933	308092	330984	314127	321106	315100
Metabolism	Metabolism of cofactors and vitamins	ko00790	Folate biosynthesis	285121	319161	285958	268092	299996	283098	291945	319736	304829	283333	276328	275039	284316	296933	307779	289037	283108	244071	331885	322802	313820	337815	350602	316050	340906	325448	294377	311956	232559	260358	280302	303821	315390	235942	250724	319219	345289	328818	349868	327931
Metabolism	Metabolism of cofactors and vitamins	ko00770	Pantothenate and CoA biosynthesis	300782	327658	289012	284105	293058	293758	283622	295900	291004	271683	274652	265464	280631	306942	287453	311991	278332	252586	310955	308442	317849	305114	338493	290321	306170	305061	289825	302440	266301	283227	294403	314460	271132	242098	262407	314602	348264	317307	327029	283213
Metabolism	Lipid metabolism	ko00564	Glycerophospholipid metabolism	283528	373407	282088	285130	258303	282939	278780	310492	308877	231861	268527	252740	258425	275374	288354	277989	287941	233312	331846	304211	328958	314183	367981	299756	286216	339134	283498	298085	252951	276480	261591	304497	264575	228966	244821	329587	317033	299994	312337	272570
Metabolism	Metabolism of terpenoids and polyketides	ko00900	Terpenoid backbone biosynthesis	271056	313265	271888	262772	291235	283070	288975	288599	299200	263682	273586	251394	275248	289406	276329	272060	261136	245100	297489	293463	301885	300710	318998	288186	306903	276855	283834	289372	257796	265686	285276	279002	280616	236023	267906	296136	298150	286427	290189	297683
Cellular Processes	Cell growth and death	ko04112	Cell cycle - Caulobacter	279213	298957	269734	267534	285736	283490	278477	282519	290949	255404	268738	254757	272365	285976	270878	281965	258246	243913	291010	293187	297391	303936	315989	281321	289684	276376	278851	289941	253331	263051	272568	286515	284290	230648	267094	290078	304312	284908	303083	294284
Metabolism	Metabolism of cofactors and vitamins	ko00760	Nicotinate and nicotinamide metabolism	267339	329897	268184	263212	264750	292152	281394	297313	287427	229643	264719	250954	274702	277315	273931	268694	262512	228911	286834	293352	307827	310915	327204	287784	273653	279560	263934	283855	235936	255370	260253	263206	286990	216602	258747	298075	293565	267841	292775	296987
Metabolism	Carbohydrate metabolism	ko00052	Galactose metabolism	269077	221679	252343	264199	280961	273863	273631	262768	273286	268826	285603	263450	268177	262701	252065	244616	255821	285979	259099	275663	254957	298761	259151	271168	273375	242480	285940	294911	297803	275418	291158	268614	282896	279188	329365	252161	231588	256659	245080	281704
Metabolism	Metabolism of cofactors and vitamins	ko00730	Thiamine metabolism	237901	280178	256292	227715	268326	256626	269851	265003	278391	255926	256144	225410	247224	249521	251299	233908	239585	224623	280036	264961	266387	284178	293796	268518	301962	256115	254503	260638	227442	241387	255629	253808	258095	208958	246125	264259	276531	264072	271304	282342
Genetic Information Processing	Replication and repair	ko03410	Base excision repair	233382	262815	233780	222159	237251	241415	238483	248484	242042	223075	232220	220670	230364	240492	240335	234706	230290	208290	251011	255009	255441	267683	276086	247052	262163	247130	235362	247868	219097	228550	238027	249326	236984	203134	234879	251765	260682	248168	250186	245962
Human Diseases	Drug resistance: Antimicrobial	ko01501	beta-Lactam resistance	228230	277155	245131	227770	230906	244776	223480	243806	229418	235397	239617	194192	206611	212989	223135	222083	229575	204088	253208	266450	257033	245729	289906	236294	270686	252935	234614	252463	210229	233610	206640	234476	197284	198509	236977	239321	280092	269239	274332	220841
Metabolism	Metabolism of cofactors and vitamins	ko00780	Biotin metabolism	224014	313173	219167	228933	206807	215077	230805	262326	240292	178788	190146	220558	214391	231909	258863	243080	233505	159484	263458	239114	263664	230681	279752	245951	222064	281946	193295	211584	159377	191253	192919	237212	262951	178370	136782	273405	270382	227765	267577	244712
Genetic Information Processing	Replication and repair	ko03420	Nucleotide excision repair	215792	227189	210569	206187	228000	221213	221818	220962	228596	205859	213260	199999	219845	221897	210349	214891	198253	196062	224618	226545	228108	239951	240253	220814	234799	209062	219961	228887	200936	208271	218909	220725	225254	182772	212957	225267	232376	217640	232230	234751
Metabolism	Amino acid metabolism	ko00220	Arginine biosynthesis	195914	226301	198805	180443	203195	189220	182014	190030	181422	193926	179720	160037	171273	211921	185176	209433	184974	155826	218310	220294	219682	198108	236443	192543	225268	211360	197780	209959	175530	193967	225664	228380	150224	153453	177108	210793	262964	250345	238650	167106
Metabolism	Amino acid metabolism	ko00290	Valine, leucine and isoleucine biosynthesis	201169	226563	191001	187125	188621	170074	178534	185364	183862	183949	167708	165881	163957	211995	191774	218886	192628	162369	224711	197205	214240	166578	229980	184881	203338	226624	187164	186642	182981	194543	211305	227512	136774	168055	136853	215580	256854	243548	226265	149445
Metabolism	Energy metabolism	ko00910	Nitrogen metabolism	167956	193149	189099	167267	203541	174420	177122	181671	180308	199721	176747	154860	159184	191511	171166	174225	163753	144984	204695	222830	191385	201874	225191	186763	240149	181599	201799	216132	157816	174974	205899	187007	161798	140884	185533	186425	233106	245351	223788	180989
Metabolism	Energy metabolism	ko00195	Photosynthesis	187638	194432	186614	180382	189259	186344	165570	175643	186285	191258	186861	157154	165871	179685	162615	191898	165494	168224	193130	208132	193795	201071	222986	176765	217898	177772	205581	212847	181423	187532	191736	210687	143491	149132	198364	185602	219377	214141	210611	165284
Metabolism	Amino acid metabolism	ko00330	Arginine and proline metabolism	171604	227269	180188	183647	178046	174938	173592	185169	177668	170734	174885	156494	158080	184084	173720	184564	178704	146545	191900	202332	202347	178161	211377	181373	203858	188317	173758	185853	150799	167830	196248	180175	156235	145332	154051	195706	218162	206623	204991	169760
Metabolism	Amino acid metabolism	ko00340	Histidine metabolism	166469	210948	169669	151283	197090	166577	171175	170705	162944	182603	161413	131152	150059	183771	160938	177604	161627	130366	200368	201963	204757	175874	220507	175772	223448	189239	179534	186543	150488	161638	192012	191741	125677	126727	156451	197415	244358	237339	211600	156308
Metabolism	Metabolism of other amino acids	ko00450	Selenocompound metabolism	166629	183165	162625	170628	179862	159464	169257	161789	173068	167941	164281	156533	151913	174176	160075	170864	162071	145971	182405	183449	174979	174808	187877	168806	188330	173083	176447	179797	162280	166024	182789	182492	160522	150380	165086	177797	186407	187111	175726	162782
Metabolism	Energy metabolism	ko00920	Sulfur metabolism	165549	254532	159996	174633	144633	156111	147897	171529	164794	130283	141016	138951	121587	161581	158330	178592	169281	112359	185471	195957	198155	155475	227553	167047	167623	194737	161915	172516	138744	141184	174457	167914	114286	124027	139000	199262	202526	186517	184703	122538
Environmental Information Processing	Membrane transport	ko02060	Phosphotransferase system (PTS)	199918	133853	150737	162163	166129	139385	161412	158352	168326	149059	176086	190385	153354	167373	203252	150335	202180	198576	167884	136155	159610	127170	135178	160433	129612	196278	142501	116426	214603	203960	209757	185819	136409	243050	188264	159077	110245	144918	109554	141078
Metabolism	Metabolism of other amino acids	ko00480	Glutathione metabolism	163788	202014	156486	151698	128199	147856	141930	170969	152476	129925	137200	146243	143919	149607	169405	165560	155675	119067	179766	171057	173814	163164	198491	161164	155813	186756	145032	152276	121231	146422	138518	159809	148270	124603	115997	177060	191362	168127	184326	143681
Human Diseases	Drug resistance: Antimicrobial	ko01502	Vancomycin resistance	151867	159978	151941	147257	157430	156463	163921	162036	166878	142901	151656	148141	163123	153757	156474	146276	146217	141962	161956	156286	159506	169466	163799	162327	157941	152134	151119	156171	143351	149108	147341	148903	178275	136602	147651	160727	153845	146046	162497	177290
Metabolism	Xenobiotics biodegradation and metabolism	ko00983	Drug metabolism - other enzymes	144210	136665	150046	138064	161995	157297	159868	154140	164605	146114	159284	144653	159937	150115	145160	130329	141433	144636	157605	158535	151287	184244	160105	160303	162780	144031	159854	164647	147806	153060	150163	151409	174183	135202	170255	147050	140580	149260	154394	178984
Metabolism	Biosynthesis of other secondary metabolites	ko00521	Streptomycin biosynthesis	153978	190420	149496	149076	141325	165814	147126	162005	151399	120749	138084	133524	144951	148701	141691	156408	139888	122776	152374	164781	173478	163468	191755	150227	138747	151701	146181	162384	137495	141145	140804	147238	138662	111410	145918	166273	172299	153369	171172	147225
Human Diseases	Drug resistance: Antimicrobial	ko01503	Cationic antimicrobial peptide (CAMP) resistance	148784	172598	150228	138420	135335	137548	136520	152894	151991	131573	140706	133526	126833	143999	153268	142355	152486	115881	174397	160820	161732	162737	185246	152486	154694	181787	141797	149565	114245	141915	125667	163530	137708	120177	121357	155877	173964	168957	179277	147000
Metabolism	Metabolism of cofactors and vitamins	ko00130	Ubiquinone and other terpenoid-quinone biosynthesis	130639	160757	126662	130077	125306	131971	121987	154422	140989	125357	135838	125568	120074	134388	144078	134915	130881	103905	158737	163710	159981	175161	182621	148183	171154	160167	148195	161110	105628	124524	132508	167415	124796	101341	120554	154280	163693	167866	156953	140626
Metabolism	Metabolism of cofactors and vitamins	ko00740	Riboflavin metabolism	135517	158424	134964	125515	144811	150850	138050	149422	144921	125839	131862	121930	129490	132784	132239	135076	127155	109136	148760	158190	155441	169523	178721	145924	153806	143781	139601	159409	112739	122393	126144	146870	136494	96522.1	139658	148651	163045	144688	163775	151303
Metabolism	Lipid metabolism	ko00561	Glycerolipid metabolism	133281	157184	132656	135819	133506	129498	133258	134572	135821	130987	139238	116674	117234	138546	132695	128350	139745	124564	141845	140329	147849	134856	148658	135072	146174	145235	140161	137765	141921	144878	148894	143121	107071	131387	140406	143460	140190	149833	125683	118384
Cellular Processes	Cellular community - prokaryotes	ko02026	Biofilm formation - Escherichia coli	134269	142736	117200	117572	120224	123810	123540	133006	137544	96751.5	117393	121801	117920	147832	135479	133137	135154	108524	148632	129616	141936	154669	159440	136377	109409	165206	127140	127959	117623	124330	116969	144981	137003	113399	115421	139877	129506	128942	135324	128280
Metabolism	Biosynthesis of other secondary metabolites	ko00261	Monobactam biosynthesis	126863	142111	126409	129400	129002	128628	124602	129758	127943	119757	124013	120971	123934	129783	124151	132633	121675	108933	133764	143986	137380	139040	145035	130740	138752	128719	131425	137688	116531	122156	133032	134200	130005	106744	123491	136723	144396	137060	142722	129438
Metabolism	Amino acid metabolism	ko00280	Valine, leucine and isoleucine degradation	133456	136236	117669	126642	128153	110409	134847	128534	124383	119310	108867	145984	126485	154690	145217	150425	120504	102496	136451	135740	129262	121157	122289	133001	136907	120846	121656	117235	108130	110492	205574	123681	145108	115388	98263.1	145080	135025	133789	130340	136361
Cellular Processes	Cellular community - prokaryotes	ko05111	Biofilm formation - Vibrio cholerae	143145	137111	112092	118946	138485	116575	119616	117475	129108	115724	115635	117982	101102	149885	128264	145889	119264	100540	143028	141615	137133	140331	160628	126340	136096	144998	136415	135543	108436	113280	127186	142616	107898	107869	114424	139385	144307	145702	133847	115825
Human Diseases	Drug resistance: Antineoplastic	ko01523	Antifolate resistance	125619	130043	122626	118201	124703	130036	122000	127241	126595	117797	123141	114832	123143	120853	119463	125356	114541	112756	128599	134475	131366	142464	143696	126102	132744	121826	126852	135960	114107	119298	120863	130985	124122	102665	126950	128874	137160	127408	137930	130449
Genetic Information Processing	Folding, sorting and degradation	ko04122	Sulfur relay system	123253	124887	113702	109522	123874	98424.1	119194	119955	128692	106753	104378	117795	113185	138275	136097	128151	124528	99540.4	145235	112817	123410	123711	130244	127159	124811	154264	114332	108620	104101	117434	132321	144111	131710	111948	79936.7	133411	130211	123374	129700	119205
Metabolism	Carbohydrate metabolism	ko00660	C5-Branched dibasic acid metabolism	124968	122796	119772	112199	121249	106012	106442	107353	112260	114028	107619	102995	100329	130979	113597	132844	114092	100841	137027	122534	127095	113868	145280	112263	127607	136360	117597	116873	111352	121785	130063	145294	82431.4	102310	93104.4	125729	155443	152880	138447	90041.7
Organismal Systems	Aging	ko04212	Longevity regulating pathway - worm	111907	127662	112823	111303	104528	111754	116538	123632	118826	98589.1	103978	115169	117855	116837	123702	114469	111199	96825.9	123362	117132	120717	119086	121998	120474	112753	120698	105784	110649	99792.6	106790	111105	114952	130743	99826.3	92390.2	124078	120104	112980	125071	125388
Metabolism	Metabolism of cofactors and vitamins	ko00750	Vitamin B6 metabolism	106719	122338	104143	104978	102288	112665	106632	115749	111786	89976.4	101769	100696	105824	106977	105944	105577	102586	91083.4	111688	115408	118162	122437	128982	112403	103133	112196	104575	114403	92030.1	97887	97007	102770	112805	86977.7	99899.9	115274	113973	105019	116220	113960
Cellular Processes	Transport and catabolism	ko04146	Peroxisome	102171	105963	100370	99900.8	87183.2	102088	97992.4	107664	101126	80338.7	92225.7	105304	103755	99701.4	105261	101765	95703.6	84954.2	111032	109954	106512	117662	114930	106425	93206.7	109387	99248	107765	88383.9	96592.7	108161	106414	115141	84515.5	90626.2	110256	103315	99953.7	112263	106264
Genetic Information Processing	Transcription	ko03020	RNA polymerase	97757.8	108294	99024	96153.6	103594	98151.4	101198	100878	104626	95777.9	97572	91275.6	96388.7	102677	99682.2	97300.6	96713.8	90424.9	106165	102109	106108	101400	108223	100795	106922	102277	98517.5	99716.9	96759.3	99201.7	99501.6	103047	97298.6	90022.3	94366.6	104279	107230	106355	105206	101772
Human Diseases	Cancers: Overview	ko05230	Central carbon metabolism in cancer	100137	97862.4	93920.9	100941	89243.8	92926.7	103394	107100	105429	88102.8	89691.1	113402	109686	105812	115104	104740	98350.4	95672.7	102520	95949.9	97601	100934	90909.6	106088	91192.3	99727.1	91332.4	92737.5	99247.2	95859.8	107057	102380	131387	104601	84955.4	105160	89336	90421.2	95508.4	112410
Metabolism	Glycan biosynthesis and metabolism	ko00511	Other glycan degradation	97428.8	62209.2	87221	82208.4	81231.8	122451	110620	115295	107570	86020.2	105555	114669	127470	71789.1	96724.4	73962.4	77055.2	102906	89009.7	104291	81391.9	162810	94456.4	115901	85272.7	73991.6	109241	136984	92971.1	85718	77001.2	79467.3	173195	80362.9	142190	90257.2	58012.7	61239.5	90410.1	156268
Metabolism	Lipid metabolism	ko00071	Fatty acid degradation	97699.3	108046	94406.4	86323.2	85627.3	86096	90303.7	94803.3	91429.1	71908.3	78744.5	94356.8	84062.6	106450	100263	99878.2	94617.3	72371.7	108729	96605.9	98409.8	95536.6	109478	94535.6	84425.3	106978	87989.8	87778.3	77724.2	87835.9	162930	96345.6	86689.6	79042.8	75674.6	104622	97706.9	92404.2	103806	85087.8
Organismal Systems	Endocrine system	ko04922	Glucagon signaling pathway	91398.3	81574.7	87415	88517.2	80323.2	84819.1	93375.6	94455	94062.8	80240.3	83363.1	103003	98764.7	95258.5	103138	89732.5	91425.4	90818.9	92848.7	84877.1	86240.6	91837.2	79373.1	95065.5	79381.8	90585	84417.6	83794.1	96698.6	92430.3	99346.5	92428.3	113192	98741.4	87249.4	92408.2	74944.4	82181.1	84857.5	99556.2
Metabolism	Amino acid metabolism	ko00350	Tyrosine metabolism	96695.7	134550	92191.7	91631.8	71956.7	90245.4	73960.3	97007.8	79245.1	67664.7	73528.4	78989.1	64677	92961.2	89890.4	102936	92062.7	59640.4	98254.9	106835	109677	83131.4	124273	85797.3	85326.6	107862	81755.5	92477	64211.4	78364.7	102797	94291	49057.3	64448.4	66938.1	104972	120990	103345	116169	63720
Metabolism	Metabolism of other amino acids	ko00471	D-Glutamine and D-glutamate metabolism	85868.9	89139.9	82872.5	82346.4	93406	81686.1	87699.7	84677.9	90581.6	84883.8	81541.2	79071.6	84462.6	86570.5	82699.3	85546.6	77439.4	75274.8	92299.9	90114.7	87743.1	89504.6	95276	86613.2	95345.1	83367.6	87021.5	89564.6	76908.2	80328.6	87200.2	84801.1	89026.2	71914.2	79314.6	90128.5	95230.6	89116.3	93387.1	90609.9
Metabolism	Metabolism of other amino acids	ko00460	Cyanoamino acid metabolism	83390.6	87786.4	80166.3	84747.5	84027.7	86288.3	80693.1	79571.3	83815.1	72039.2	81642.1	80413.8	73795.9	83364.8	74755.5	82053.7	75465.8	69740.9	84731.7	92181.9	86149.9	91866.8	98119.5	81367.4	80639.2	84195.2	85894.1	95110.5	76102	78736.3	80126.9	84649.9	81363.4	69446.1	84615.5	84157	84115.2	84641.6	86007.6	79063.9
Metabolism	Carbohydrate metabolism	ko00040	Pentose and glucuronate interconversions	76750.3	71619.5	79415.1	73595.1	100157	74851.1	84068.7	74484.5	84565.7	88274.2	80826.4	70177	79906.9	89931.3	73382.5	75968.1	72193.8	75626.6	84454.4	82857.1	80372.6	76256.5	81099.4	77572	98703.4	72460.4	91181.3	83972.2	88853.5	88879.6	95409.5	81365.7	74190.7	74883.4	87493.2	79066.8	88101.1	95420.2	80454.3	81133.8
Metabolism	Metabolism of terpenoids and polyketides	ko00523	Polyketide sugar unit biosynthesis	84993.7	95529.2	76749.7	79459.6	78922.8	87979.6	81134.4	84549.4	83033.1	63427.4	71666.3	75387.1	80645	80614.2	74072.1	86205.9	70469.7	64879.3	80222.6	87887.1	90701.6	91548.9	101614	79774.5	70179.7	76686.1	79975.4	91302.1	75731.9	73123.8	71734	80404.2	81639.1	55821.4	82352.7	89399.6	89844.1	80988.7	90630.5	84217.4
Metabolism	Amino acid metabolism	ko00360	Phenylalanine metabolism	84838.1	100884	74894.2	83722.4	83100.6	72382.3	71351.9	77108.5	74147.3	73023.5	67986.4	72401.4	56509.9	91485.4	73554.3	95982.6	72625.9	55583.4	84638.1	96956	89663.9	76458.3	99888.3	75883.6	89676.6	82331.7	83501.9	89815.5	58459.7	65349.3	137350	86378.1	51973.4	58443.4	66891.8	91073.2	100807	94549.1	97952.6	64492.3
Human Diseases	Infectious diseases: Bacterial	ko05134	Legionellosis	77375.6	82337.3	77259.1	73332.7	82126.2	77152.3	76916.2	77073.9	76304.3	72431.9	72001.3	71572.1	74720.9	84740.1	75813.4	79958.8	70117.4	64680.7	80547.5	83385.6	82183.2	80416.9	87592.5	76716.6	82135.9	75404	74773.3	79659.4	67023.4	71617.4	78710.9	76087.4	75580.2	63346.1	70052.5	80491.2	90847.5	86140	89633.3	79573.1
Environmental Information Processing	Signal transduction	ko04066	HIF-1 signaling pathway	75081.3	70845.9	76184.7	71886.3	67700.8	72638.9	73701.5	76103.3	74244.7	67332.3	66542.4	83325	79589.2	76736	82414.9	76952	72160.4	69108.8	76238.1	72563.8	70716.2	73937.4	70327.4	75229.8	67861.9	71812.1	66038.7	69375.2	69825.3	72060.2	79355.5	75481.4	90006.7	72512.9	65641.6	74217	74453.4	70321.2	78795.4	80489.8
Human Diseases	Infectious diseases: Bacterial	ko05152	Tuberculosis	72273.6	67402.3	68118.8	65344.4	76505.6	70458	71894.2	66515.4	71008.7	70893.3	70324.3	65644.6	69031	74698.9	66677.4	71857.7	63107.1	64907.8	70149.9	72525	69929.5	74352	72657.5	68742.7	78007.7	63155.3	71799.5	71786.6	65102.9	67310.3	75781.6	69581.1	66871.2	61843	71209.1	70602.8	73987.7	70353.7	74332.1	73824.2
Metabolism	Metabolism of other amino acids	ko00430	Taurine and hypotaurine metabolism	66569.5	83921.6	75604.8	67165.4	68156.1	64703.8	68073.2	70081.9	73209.8	65315.6	62656.3	63562.7	63457.7	67522.3	68886.9	66183.5	66482.7	55367.1	82526.6	75134	71322.4	67447.2	84136.6	69691.4	73987.5	74381.7	66451.6	71915.2	59761.6	68169	72970.1	67056.3	67958.9	56409.6	59330	73466.3	81249.2	77969.3	84761.1	66995.3
Metabolism	Amino acid metabolism	ko00310	Lysine degradation	72611.8	103189	63462.7	80819	78797.3	61346.4	78012.3	69199.3	77906.3	48592	59719	71292.2	50846.1	86025.9	73143.4	78168.2	78281.9	49694.3	82220.5	68138.1	83167.2	58408.2	83485.1	71468.8	64963.1	83378.6	61678.2	59290.8	51742.1	54446.3	93432.5	63212.8	56794.4	58391.6	39545.9	92358.1	69724.8	59829.1	69215	61875.1
Human Diseases	Cardiovascular diseases	ko05418	Fluid shear stress and atherosclerosis	70454.9	77283.1	64419.8	67744.3	71827.6	63341.1	68423.6	67221.1	69406	61269.7	62265.9	64856.7	62162.2	76347	68871.9	76051.9	64222.7	53565.2	73461.5	76001.7	74881.4	72122.1	77535.6	69771.1	73600.2	72664.8	70158	69989.1	60289.7	64316.9	69371	74391.1	66151.1	55569.9	60662.3	76311.2	77116.1	75438.7	77678.7	67774.6
Metabolism	Metabolism of other amino acids	ko00473	D-Alanine metabolism	67245.3	69464.6	71759.3	64838.7	69825.3	64042.9	69318.5	66253.2	71659.8	68674.4	68896.9	61755.8	67773.4	65477.7	67290.1	62502.6	65884.2	64646.4	73878.9	67392.3	67255.5	65878.5	69806.9	67936.4	73231.9	67734.6	66414.8	65469.4	65516.5	71220.7	66388.4	65531.5	66124	64827.5	64322.1	68078.2	71238	70058.9	72508.9	69058.9
Metabolism	Biosynthesis of other secondary metabolites	ko00401	Novobiocin biosynthesis	68988.6	78168.9	65674.3	62336.9	66974.3	67183.7	57941.1	65820.4	63215.2	64936.1	62101.8	54202.8	55177.1	66471.9	59051.7	71753.8	59361.7	53646.5	71943.4	78116.3	75311.3	73322.1	85192.8	63963.8	76885	69968.6	71180.7	79357.3	56241.5	62035.2	69919.2	79428.8	46807.6	47214.7	64170.3	71787	89115.6	81518.4	83304.5	58798.2
Cellular Processes	Cellular community - prokaryotes	ko02025	Biofilm formation - Pseudomonas aeruginosa	72658	55788.8	49926.4	53795.7	59417.2	45668.4	54804.6	57675.6	56899.9	48996.4	50926.9	60552.7	55946.2	89205.2	75061.5	84910.9	61883.6	48645.4	74504.9	58990.8	67275.7	73228.1	66568.8	63500.6	55643.5	72200.4	60507.7	54326	50128.3	58436.7	69365.5	86552.8	64910.1	57920	37751.9	69820.2	73879.9	69586.9	70177.6	56064.4
Cellular Processes	Cell motility	ko02040	Flagellar assembly	90619.4	47050.3	31872.1	68115.9	122326	48196.2	67029.2	25245.1	44760	53183.4	45726.6	44119.6	43176.9	177910	55688.6	130349	41601.9	48326.9	38711.9	51689.1	79306.3	34464.6	51187.9	38887.1	41037.5	45612.2	56799.7	55936.1	72908.3	45285	103091	62055.6	34971.1	73427.7	42572.3	65230.7	86715.3	95554.2	53192.1	37441
Organismal Systems	Endocrine system	ko03320	PPAR signaling pathway	57666.8	51431.5	59099.4	52563.7	62063.1	60440.7	60793.2	54894.8	59415.3	52730.3	59410.8	55750.4	60034.5	63233.6	54418.8	54180.9	52723.2	55396.1	64790.1	63439.4	58539.6	74435.4	66629.6	60486.9	59650.2	56642.8	65814.3	68535.2	61992.1	61999.4	84160.3	59686.3	58943.6	51255	72967.1	61628.4	53677.6	60482	55672	58915.2
Organismal Systems	Aging	ko04213	Longevity regulating pathway - multiple species	60857.4	72032.9	58118.5	61488.3	45615.2	57454.2	59754.5	69838.1	63630.2	40293.1	49701	66460.1	63497.5	62477.1	71200.4	63143.6	60718.2	47407.6	67159.1	60463.5	65746.1	64371	64887.7	65706.9	48421	70838.6	50177.7	55313	47305.6	53603.2	58084.2	62855.8	78169.5	51281.7	37432.1	69419.9	59813.3	53381.8	68671.4	68446.9
Metabolism	Metabolism of other amino acids	ko00410	beta-Alanine metabolism	59395.2	78248.5	58916	61075.8	51971	57047	55231.3	61735.4	54827.5	48578.2	51274.9	52200.1	53586.8	66046.1	58867.7	68946.6	54417.5	42459.5	60484	68017.9	67589.3	57530.8	70819.3	58261.6	61219.8	57869.4	55763.7	58322.1	45389.3	50926.8	87882.1	56950.6	50394.6	41494.2	44105.3	67491.6	74357.4	65141	71312.4	53440.2
Cellular Processes	Cell motility	ko02030	Bacterial chemotaxis	67410.4	42909.3	35921.3	60144.3	107698	46192.2	67508.4	31439.8	52503.8	55560.5	50594.9	38102.4	38966.9	137415	47628.4	88587.5	44257.7	48060.6	47194.3	51669.4	70710.8	42139.7	51288.5	45131.3	54032.5	52178.1	63581.2	57591.1	76435.9	52022.1	87996.6	63080.7	36156.4	65353.1	53605.6	58125.4	66447.9	87582.6	45461.7	42804.1
Environmental Information Processing	Signal transduction	ko04070	Phosphatidylinositol signaling system	58992.7	86989.5	57712.1	61841.6	43062.2	56211.1	49283	64465.3	55579.5	40656.6	47473.9	49948	48238	54235.5	60690.2	63889.3	60911.4	39901.9	65823.3	62404.8	69932.7	55132.3	77739	57777.3	50996.3	74329.1	48972.1	54291.1	42605.1	53490.7	46240	63455.3	48372.2	42198	34830.9	68811.1	75223.8	60852	70263.1	46175.1
Cellular Processes	Cell growth and death	ko04216	Ferroptosis	51155.5	48463.7	55313	49775	56368.4	60450.8	56587.3	55235.6	57348.8	48639.2	56088.9	53798.2	58591.2	50458.8	49284.3	45639.2	47867	50643.6	58869.1	60772.2	54301.1	73358.8	64262.4	57720.4	55605.8	50751.3	59327.5	66161	51086.1	52995.4	58399.1	52013	64197.1	42669.2	65380.2	55039.9	51028	53176.7	56530.3	63350.7
Metabolism	Carbohydrate metabolism	ko00562	Inositol phosphate metabolism	52803.3	61216.9	56092.3	54286.8	45578.6	54058	49113.4	54862.6	50466.1	48400.3	54022.7	44416.6	54582.8	53284.2	51176.7	55727.9	51273.2	49480.7	56564.5	59102.9	59905.2	56154.8	62865.2	53270.7	54775.5	54040.2	55185.2	55094.3	56498.4	58404.6	67851.1	56943.7	44778.7	46856.7	52765	57853.1	62151.4	61717.5	56290.3	45459.9
Metabolism	Lipid metabolism	ko01040	Biosynthesis of unsaturated fatty acids	63004	66201.2	51273.9	56240.9	47136.4	49921.5	48602	55467	50589.9	40923.8	46140.6	53889.3	49764.5	64787.2	60730.9	70140.2	56003.6	43016.8	57594.5	55141.3	60108.8	51591.7	61357.3	52859.1	46265.6	62761.9	47438.7	46921.4	42538.5	48772.2	69783.2	61074	50175.4	49597.8	36905	61625.1	63765.3	50607.2	62445.8	46651
Metabolism	Biosynthesis of other secondary metabolites	ko00960	Tropane, piperidine and pyridine alkaloid biosynthesis	53497	61139.9	50873.5	47215.7	53315.3	54576.9	45138.7	51586.9	50855.1	49598.3	50296.4	39734.6	42602.5	49468.7	43228.9	53353.1	45761.9	42150.5	55076.5	62022.3	59232.4	60830.2	68398.9	50655.4	59560.5	53576.4	57065.8	64317.3	42695.6	46952.7	52068.5	60380.7	34196.2	34649.2	54722.4	55177.2	66901.6	60605.7	64659	47241.3
Metabolism	Lipid metabolism	ko00600	Sphingolipid metabolism	48374.5	29902.7	43184.4	42277.5	47539.5	66346.6	54013.9	52612.4	52264.8	49185.9	57081.3	51223.4	55467.8	38713.6	40467.8	37896.3	38583	53114.6	44715.1	58151.5	41883.1	89833.1	54538.2	56683.5	49885.7	35110.7	64317.6	79849.3	52324.7	46226.2	49221	46552.9	73975.8	38367.1	88756	43727.5	32551.5	37665	41666.6	70863.5
Human Diseases	Endocrine and metabolic diseases	ko04931	Insulin resistance	51716.1	43193.7	50978.2	44776.4	51843.7	48442.5	47447.5	44384.3	49390.9	48074.5	48842.1	44420.8	51612.4	54762.4	45626.7	51205.1	45934.6	48413.4	54051.2	51253.9	49056	55543	54063.7	48508.3	49398.4	49324	53800.8	52204.8	54315.6	55534	56561	56340.8	47400.9	45188.3	55271.4	48668.3	54665.4	55335	52900.9	46244.6
Organismal Systems	Immune system	ko04621	NOD-like receptor signaling pathway	46639.7	45631.7	43285.8	47841.8	58953.6	47866.1	53186.4	44318.2	51301.6	45523.9	46847.5	45388.8	45158.9	56609.1	43865.3	49019.8	41711.3	41588.9	46595.9	51540.7	50212.5	51705.1	48967.8	48421.2	51662.3	42612.3	50006.7	51972	47347.2	45060.4	50510.9	48402.8	51293.8	42437.1	51203	49015	46103.9	49830.8	47696.6	53558
Metabolism	Amino acid metabolism	ko00380	Tryptophan metabolism	54400.4	74532	46877.5	51013.5	32462.1	40387.6	44038.7	55330.9	45086.1	27558.7	31573.5	54733.1	39870.3	60022.8	61836.6	63586.4	53111.1	27567.4	56399.7	50392.1	56551.2	39485	58610.4	49964.2	38610.8	62870.4	37016.5	34009.2	28564.7	37792.6	92554.6	48862.5	44511.6	38456.8	15782	62409.2	56484.4	44888.4	57879.1	40081.4
Organismal Systems	Endocrine system	ko04920	Adipocytokine signaling pathway	42592.1	41203.2	47863.6	41005.2	48578.8	48573.8	46774.9	44827	46827.2	41591.5	46023.2	42125.6	48730.9	44950.9	40748.6	38966.9	39720.8	41512.7	51715.7	51677.9	47022	59118.7	55173.6	47768.1	48478.1	43673.2	51343.8	56260.2	45753.2	47590	53513.2	45473	47946.5	35737.9	54852.9	47849.8	46240.3	50650	48185.8	48553
Human Diseases	Neurodegenerative diseases	ko05010	Alzheimer's disease	48826.1	71389	50039.4	46627.8	35823.4	45201.5	39053.1	49535	41584.6	34878.4	36522.7	39727.2	38915.9	46349	48239.4	52794.2	46655.2	30346.6	51521.6	51432.5	55019	39428.8	62282.2	43882.8	42678	55383.7	37596	41987	32426.7	42441.4	36648	43089.6	34631.4	31775.8	27920.3	53842.7	65999.4	52722.9	61790	35349.5
Environmental Information Processing	Signal transduction	ko04016	MAPK signaling pathway - plant	45015.7	57235.4	43963.8	45850.8	35307.1	38058.1	39204.1	45915.9	41011.1	38322.9	36445.7	41001.9	39855.8	46300.9	48815.8	51293.1	45589.5	33264.8	50837.9	45959.5	49240.1	37230.1	49881	43854.3	44272.6	53307.2	38446.4	37253.8	34575.3	40596.4	43364.3	50381.6	38340.2	38093.1	22588.5	50776.3	58219.7	52091.3	52622.4	37993.4
Metabolism	Metabolism of terpenoids and polyketides	ko01051	Biosynthesis of ansamycins	46731.3	37244	40673.6	42943.8	49837.5	41343.6	42966.1	37176.8	42453	48075.2	42358.7	38664.2	44793.9	45080.3	39315.2	49229.2	37537.4	42918.9	41934.2	43268.3	42054.3	39097.2	40357.3	40013.7	47255.3	36539.5	43408.4	43953.1	44932.1	44651.8	52029.7	46194.3	41897.1	39458.3	43038.6	41354.9	51036.1	46975.6	44569.1	42527.7
Metabolism	Xenobiotics biodegradation and metabolism	ko00362	Benzoate degradation	48196.7	38446.1	39013.8	39091	53269	26544.1	44394.8	35975.7	39594.2	51100.2	35743	45815.5	28857.2	61406	48818.4	52527.6	40698.4	32751.6	48053.5	46534.3	37680.1	28414.6	37723.7	40637.3	60443.3	39187	46167.8	33170.8	31856.2	34752.8	103793	43072.6	27533.7	44271.1	28602.7	44913.6	47665.1	51368	45644.2	37511.9
Cellular Processes	Transport and catabolism	ko04142	Lysosome	42651.2	27353	38564.8	34682.2	34308.4	48389.6	49111.2	53808.2	48083.1	38483	43182.3	52600.8	58474.7	29267.1	46776	31037.9	32014.1	44569.5	39646.4	43732.5	34796.3	65055.3	37060	51649.6	38791	31827	40557.3	56427.8	35805.5	33800.4	32452.7	31957.5	81681.2	36583.4	52314.3	40233.1	26383.1	27060.2	44990.5	72581.9
Metabolism	Biosynthesis of other secondary metabolites	ko00525	Acarbose and validamycin biosynthesis	44437.1	47929.7	39271.8	40566.8	40432.2	44749.4	40870.3	43661.6	41973.8	31998	37047.5	40574.3	41624.3	41615.6	39161.4	44336.8	37090.6	33730.6	41258.8	44455.2	46464.5	47351.2	51309	41104.4	35544.7	40736.9	40420.1	45823.1	37620.4	37707.4	37384.5	41592.8	42677.3	29801.2	41184.4	46026.2	45499.8	40280	46275.9	43033.3
Metabolism	Glycan biosynthesis and metabolism	ko00531	Glycosaminoglycan degradation	39909.5	33778	36899.7	29108.3	35010.7	48639.1	44553.2	52465.1	44122.8	34839.2	38604.4	43493.5	51137.1	31024.5	44536.9	30034.8	30529.2	36233.4	39867.6	45399.2	38689	62849.6	44779.9	49059.3	39793.9	36989.1	39734.8	53457.7	30792.4	31756.2	29574.3	33292.3	68935.1	30212.2	49106.4	40391.7	33066.2	30543.5	46119.2	64156.8
Human Diseases	Infectious diseases: Bacterial	ko05120	Epithelial cell signaling in Helicobacter pylori infection	35954.8	41720.8	40306.6	34007.4	47360.1	40450.7	43899.1	40306.1	44894.2	40028.7	40194.3	34274	36980.5	43099	37958	32524.6	36882.9	33052.2	44203.7	45114.8	42264.1	45222.1	46650	42542.9	46278.1	39017.6	41708.9	43874.2	36926	37193.3	37723.8	36713.9	41791	31542.6	44804.9	38776.7	41813.1	46535.9	45534.6	47586
Metabolism	Carbohydrate metabolism	ko00053	Ascorbate and aldarate metabolism	46715.5	35055	35507.1	37176	38200.5	38821	40014.7	39745.1	41087.5	33455.3	39334.4	43712.3	38299.1	42618.9	46660.4	44208.2	39732.4	38038.8	41848.7	39619	40706.8	41864.5	39308.1	40245.3	35954.2	42612.8	36958.3	33894.5	36874.9	41780.3	54380.8	47821.8	39651.5	41195.5	40784.8	38628.5	34533.7	31750.9	37324.5	42901.7
Metabolism	Global and overview maps	ko01220	Degradation of aromatic compounds	43466.9	56032	49965.8	41632.2	24484.7	34608	30476	42017.2	29854.5	31180.6	31008.5	38344.6	27028.2	43428.9	47293.7	44479.1	48609.2	28300.7	46655.1	44715.9	41915.5	23584.8	49527.7	36102.6	32715.4	52880.8	28799	27955.3	29420.6	41425.3	78313.8	39873.3	19515.8	39787.5	22098.9	40395.4	53427.9	49527.9	54925.3	21599
Human Diseases	Neurodegenerative diseases	ko05016	Huntington's disease	42203.5	66783.2	39727.8	43684.3	24097.8	37089.7	35508.7	48984.6	37711.4	23645.5	28773.7	41553.7	34264.1	39547	49447.6	46778.4	43276.7	22957.5	45416.5	43816.1	49679.3	33942.7	50965.8	42022	32556.5	55012.5	29350.3	33611.7	24340.9	32781	25676.8	37276.1	40223.2	29909.9	14251.3	51976	50422.6	41038	52456.2	35640.1
Metabolism	Metabolism of cofactors and vitamins	ko00785	Lipoic acid metabolism	40160.8	45349.4	38195.7	39019	26991.2	39494	37738.8	43937.9	37285.2	26595	32740.6	43314.1	47052.3	39007.2	46760.4	43142.8	39148.2	32154.2	41979.6	37499.3	41137.2	41773.8	40612.9	41191.2	28736.8	44035.5	32429.4	33761	33106.8	37693.7	35006.4	37932.7	54252.6	33604.3	26502.9	43918.2	40380.3	33076.3	40584.2	42304.1
Metabolism	Xenobiotics biodegradation and metabolism	ko00627	Aminobenzoate degradation	46027.6	38087.3	34700.5	38049.3	34425.5	34453	34512.8	37214.8	35986.7	27247.5	31585.4	41014	30814.4	39780.4	40501.2	39818.2	37973.9	31034.4	40138.3	39095.9	36345.2	37213	41141.8	36215.1	26782	41116.2	35562.4	34352.2	28464.4	31924.7	64576.3	34931.4	32328.7	33610.9	32650.9	38911.6	34598.3	29507.6	40501	35382.5
Metabolism	Biosynthesis of other secondary metabolites	ko00405	Phenazine biosynthesis	33534.5	38551.3	33827.2	31232.7	32311.4	34044.2	32262.3	34610.3	30945.7	35649.3	32099.4	28676.9	32443.5	35173	34405.9	37796.2	33105.4	28337.9	37282.6	37546.7	37300.7	35224.6	39855.7	34563.2	40576.5	37255.3	34497.6	33378.8	29922.2	33706.4	33844.4	38629.1	29991.4	27066.6	27997.4	36261	46855.9	42624.9	40472.2	32314.4
Metabolism	Glycan biosynthesis and metabolism	ko00603	Glycosphingolipid biosynthesis - globo and isoglobo series	34936	19887.7	30243.2	24263.5	29707.2	44121.3	36881.8	42738.8	38071.3	30810	36079.7	37348.7	43912.1	23429.4	32828.3	23294.7	22559	36178.9	29024.8	39143.6	29180.8	60825.3	35745.2	40101.4	31909.2	21563.3	37820.3	53175.6	30369.7	27680	26270.2	27492	57929.7	24116.5	55610.2	30007.7	21381.5	22518	37287	58033.1
Organismal Systems	Nervous system	ko04727	GABAergic synapse	32385.6	33274.2	33956.5	31469.5	33651.8	35951.9	34170.2	32919.3	36448.3	32758.7	33344.7	31389.4	33521	32088.6	30539.5	32243.7	28574.9	31319.5	36014.5	36848.4	33339.9	40709.7	39648.6	34693.4	36833.8	31059.8	38537.1	40547.5	35331.3	34309.1	41378.2	37370.5	34454.1	27698.4	39152.2	34543.5	33601.9	34792.6	32977.2	34117.4
Metabolism	Metabolism of terpenoids and polyketides	ko00908	Zeatin biosynthesis	32671	33714.6	32507.4	29955.6	35866.5	37197.9	36088.8	36061.2	36794.1	31119.1	34489.3	31213.5	35953.4	33179.9	32820.7	30264	30405.9	30477.2	34390.7	35658.3	35326	41679.5	38179.1	35906.2	35776.5	31451.2	34394.2	36550.8	29615.7	30886.5	30843.6	31317.4	39243	27302	36358.8	33882.6	33195.3	31177.6	35817.3	41666.4
Environmental Information Processing	Signal transduction	ko04068	FoxO signaling pathway	33097.7	43499	34329.8	35043	21914.9	31385.2	35207.9	42437.9	35491.7	22782.8	26753.3	40831.2	38106.7	34766.4	44765.4	35421.2	36559.7	25887.4	39347.1	34123.7	37073.8	33466.6	34147.2	39172.6	27666	41879.1	26130.7	28003.3	26064.7	30336.6	29426.4	33696	48184	31369.8	16121.4	40954.1	33903.3	31018.9	39539.3	40495.9
Genetic Information Processing	Translation	ko03008	Ribosome biogenesis in eukaryotes	32858.5	41745.2	34033.9	32979.1	30066.6	33228	32031.2	36366.3	34022.6	28402.6	31037.3	30446	32289.6	33731.2	34721.9	33856.2	33651.6	27735.3	37894.7	36064.5	38228.4	35577.2	41111.5	34772.9	34276.9	38516.8	32370.7	33963.7	29841.4	33283	31515.7	35616.1	31860.3	27362.7	27916.1	37827.2	39541.2	37075.1	38120.6	31994.2
Organismal Systems	Nervous system	ko04724	Glutamatergic synapse	31845.2	31465.9	33177.3	31137.7	33312.1	35639.9	33098.3	32164.1	34290.1	32367	32958.3	31203	33170	31708.2	30063.9	32058	28284.3	30968.8	34073.8	36481.6	32647.9	40188.3	37799.7	33764.8	36208.8	30268.6	37460.1	39775.2	34783.3	33865.7	39761.3	36895.3	34059.2	27563.4	39015.3	33596.5	33326.6	34467.6	32501.6	33337.8
Organismal Systems	Endocrine system	ko04910	Insulin signaling pathway	34456.1	33725.3	32858.8	33687.2	28613.8	30115.5	29386	32157.9	33020.5	24487.7	28735.7	33177.6	32082	37031.6	33360.8	35719.2	33656.8	28805.3	38011	35257.8	34720.5	37645.1	38070.1	33799.5	25770.8	39809.1	32380.6	34032.9	32936.4	34929.9	32711.9	38772.9	36939	30509.6	31303.5	34670.8	34712.7	36788.2	37382.7	29947.3
Environmental Information Processing	Signal transduction	ko04152	AMPK signaling pathway	34133.8	31913.5	30404	33537.9	32835.4	29797.1	31692.8	31576.1	33024.7	29117.3	29962.2	33466.6	32074.1	39705.8	33749.3	37662.1	30032.6	29187.8	34274.1	35453.7	34170.7	35367.8	34444.9	33135.8	32323.1	33508.9	35177.7	34254.2	33775.3	32976.1	35189.8	36553.8	35667.9	31184.8	30593.2	34588.5	33897.9	36779.1	34161.1	31602.9
Metabolism	Biosynthesis of other secondary metabolites	ko00332	Carbapenem biosynthesis	33450	37115.9	33507.9	30441.4	33482.2	27813.1	29749.7	30642.2	28576.8	34412.5	30013.1	25650.4	29205.5	36214.9	33833.3	36736.2	33511.8	29125.8	36260.2	33206.4	35633.7	26074.9	35088	30628.6	38026.9	36835.8	31063.8	28277	33295.9	36363.9	36598.8	39028.7	23433.5	30707.4	23661.3	35925	45142.1	42602.2	37728.1	25414.8
Organismal Systems	Environmental adaptation	ko04626	Plant-pathogen interaction	34043.1	29065.6	26710.3	35011.8	38367.2	33584.4	37589.4	29319.1	36608.2	24030.2	32158.1	35211.3	32271.8	42607.1	31400.3	33810.4	29454.8	29913.8	30827.9	31041	32885.7	39192	30266	33744.7	25021.5	30165.6	33298.2	34329.1	31140.1	28672.6	34852.6	30005.5	44144.7	32405.5	34301.1	33529.9	21215.7	24501.8	25449.7	38374.5
Organismal Systems	Aging	ko04211	Longevity regulating pathway	31119.7	42395.9	32142.7	32553.7	19892.5	30087.1	33138.7	41041.5	34038.3	21196.5	24835.5	38266.9	35518.2	31119.5	42637.5	33055.5	34698.2	23334.5	37393.3	32006.3	35063.4	32034.9	33195.7	37308.4	25886.2	40732.9	23687	26090.8	22539.5	27368.1	25619.4	32096.8	46936.4	28127.7	13798.2	38464.4	32650.4	28143.9	38343.8	39677.4
Genetic Information Processing	Translation	ko03013	RNA transport	32951.1	36816.4	32135.5	33402.1	26139.6	30620.3	31547.6	35099.8	35364.3	21933.8	29173	36563.8	32283.1	32282.6	36576.1	29956.5	35167.7	26999.4	36553.1	31327.2	32505.4	34758.1	34809.8	34307.2	22082.3	39351.1	27832.1	27878.8	26278.6	31028.7	23476.3	29954.9	43452.7	30544.1	24319.6	33185.5	28374	26115.7	34976.4	36192
Human Diseases	Cancers: Overview	ko05206	MicroRNAs in cancer	23835.2	28941.2	29471.7	23070.7	30944.7	31676.6	33764.1	31328.5	32249.6	32717.6	30361.4	27595.2	29526.5	24172.4	27439	21411.5	25103.6	24605.5	31578	36658.7	28813.1	37517.7	38766.8	33568.8	41604.2	25173.7	34176.9	36169.9	27916.8	26663.7	28467.7	25169.5	33771.6	22274.1	39094.3	29172.4	29536.8	34666.6	27905.8	36800.4
Human Diseases	Immune diseases	ko05340	Primary immunodeficiency	27902.7	31549	32261.1	27655.8	26474.9	31174.8	28596.2	29188.8	29792	24557.5	29738	26568.8	28959.5	28600.4	27530	25085.5	29062.9	25577	31979.9	33466.4	30408.2	36135.4	37023.7	30889.7	27487.3	30467.1	31076.1	33434.4	31268.2	32966.8	26946.9	28219.2	28484.3	24859.4	36183.6	29631.3	28567.6	32596.6	29835.6	27844
Metabolism	Biosynthesis of other secondary metabolites	ko00950	Isoquinoline alkaloid biosynthesis	29217.5	39810.4	28846	28142.1	31147.5	32301.2	26195	29326.2	30286.5	27659.9	28213	20908.7	22802.7	25568.9	22072.7	29179.8	24866.5	21102	31532.4	35846.7	34756.3	34627.2	42489.7	28166.1	33966	29994.5	32313.7	39211.2	22102.2	25121.2	26304	32123.6	19954.8	16110.7	31115.3	32040.4	39132.9	34185.7	36276.8	26679
Metabolism	Xenobiotics biodegradation and metabolism	ko00625	Chloroalkane and chloroalkene degradation	28455.8	39584.6	34415.1	27247.8	21627.8	23923	23076.8	28290.3	23497.5	24619	23146.9	26389.9	20323.9	32899.7	32220.5	29778.7	33283.4	20931.3	34324.6	31017.4	31019.3	17780.5	33827.1	25733.8	25527	36524.8	22113.4	22123.9	25140.1	31577.6	46071.9	28859.4	17391.3	27760.7	19237.2	28805.2	38714.8	40335.2	37648.6	17433.7
Human Diseases	Endocrine and metabolic diseases	ko04940	Type I diabetes mellitus	26914.1	29911.2	27204.8	25890.3	27808.1	27247.4	28165.5	28183.9	29905	25489.8	26100.5	25889.8	27188.1	28071.5	27331.2	26723.2	25646.7	24241.5	30046.2	28260.4	28578.7	29104.5	31163.8	28285	29043.8	27245.6	27424.4	28139.2	25065.4	25957.7	29149.7	27596	27966.4	23528.8	25512.4	28835.7	28975.4	27502.1	29091.3	29070.2
Human Diseases	Drug resistance: Antineoplastic	ko01524	Platinum drug resistance	33191.9	39088.8	25278.2	30310.3	23430.1	21720.9	24207.4	25908.6	24432.9	21566	21130.7	27568.3	20498	34657.3	31552	38810.8	28569.5	18564	30775.2	30814.5	32542.6	21230.7	32205.5	26019.4	26053.4	34124	25369.1	22291.1	22005.3	23966.1	25261.8	30132.5	17940.4	23865.2	15227.3	34742.9	35719.7	32752.8	32686.3	19146.3
Human Diseases	Endocrine and metabolic diseases	ko04930	Type II diabetes mellitus	26159.4	27803	25787.7	25449.9	27061.5	26239.1	26616.6	26905.5	27670.7	25599	25723.2	24348	26566.3	27711.1	25932.7	26689.7	24361.3	23908.2	27986.3	28417.1	28147.6	28569.7	29578.6	27104.2	28795.2	25982.2	26932.4	27863.6	24839.4	25505.9	26899.7	27455.6	27253.5	23231.9	25590.1	27299.9	29339.9	28998.4	28450.4	28133
Human Diseases	Cancers: Overview	ko05205	Proteoglycans in cancer	25915.7	27962.4	25853.9	24949	27044.9	26517.5	26734.5	26777.2	27517	24937.4	25579	24214.3	26292.2	26521.5	25832.7	25850.3	24382.4	23373.2	27758.2	27360.8	27590	28375.5	29085.3	26760.5	28161.7	25969	26243.2	27207.2	24105.9	25302.5	25745.4	26764.2	27347.2	22212.8	25092.3	27325	28546.8	26965.6	28371.8	28197.7
Metabolism	Glycan biosynthesis and metabolism	ko00513	Various types of N-glycan biosynthesis	27315.5	16172.5	23432	18835.3	18974.3	31575.7	28659.4	35457.1	30415.4	20730.2	25077.8	32181.7	37500.4	16426.4	29433.2	18512.3	16885.8	26507.8	23180.2	28120.2	21438.5	44306.5	25350.9	31856	21101.1	18342.5	25586	37462.6	20460.9	19200.5	17362.6	19465.7	52453.1	18970	34842.6	24347.7	14960.5	14019.5	30845.9	48068.3
Metabolism	Glycan biosynthesis and metabolism	ko00604	Glycosphingolipid biosynthesis - ganglio series	27315.5	16166	23432	18824.8	18973.3	31574.7	28649.4	35457.1	30413.9	20730.2	25069.8	32181.7	37499.4	16413.4	29433.2	18508.3	16879.3	26507.8	23163.2	28120.2	21435	44306.5	25346.9	31855.5	21100.1	18337	25586	37462.6	20456.9	19200.5	17362.6	19465.7	52453.1	18967	34842.6	24342.7	14959.5	14019.5	30845.9	48068.3
Human Diseases	Cancers: Overview	ko05203	Viral carcinogenesis	25637.4	27506.9	25605	24514.1	25293.1	25796.9	25906.8	26655.2	27151.7	24919.5	25074	24057.1	26269.7	25446.9	25688.7	25845.8	23839.6	23247	27571.2	27532.4	26957.5	28335.2	28997	26661	28203.4	25646	26296.4	27095.8	24072	25113.3	25478	26792.9	27021.6	22110.8	25071.9	26873.5	28215.8	26962.9	28385.8	27702.4
Metabolism	Xenobiotics biodegradation and metabolism	ko00633	Nitrotoluene degradation	22870.7	20817.8	22207	20146.7	36313.2	16683.9	24962.3	20606.1	20001.8	36790.9	19786.2	16340.1	23598	25497.1	21650.5	27661.7	16552.9	16949.6	25878.3	28333.9	22081.6	17036.2	23728.4	22280.3	41998.2	21448.5	25886.4	24336.6	17285.9	19617.8	33420.9	22458.7	23455.9	15870.9	14889.6	24996.7	41969.8	36831.5	33679.7	25816.1
Metabolism	Biosynthesis of other secondary metabolites	ko00524	Neomycin, kanamycin and gentamicin biosynthesis	25479.6	26540.2	23675.8	22427.4	25028.3	27013.5	24960.5	24962.3	24939.1	20147.8	23653.9	22017.2	24970.2	25680.4	22399.4	23729.5	22400.8	23708.7	23331.1	23862.6	26848.5	24952.6	27309	23636.2	21555.4	22679.6	23857.4	24783.4	26195	24580.8	26467.3	21969.5	21892.8	20718.9	25687.5	25294.9	24552.1	22960.3	25756.9	24574.7
Metabolism	Lipid metabolism	ko00590	Arachidonic acid metabolism	24271.7	25291	22905.8	23484.4	23764.7	31556.7	23111	24925.7	23556.5	21226.8	26375.8	21567.4	21746.9	18358.2	19241.6	21550.6	19234.8	20432	20899.3	30280.4	24882.2	35872.4	33196.7	24455.3	24948.2	20959	27620	32887.6	20880.1	21177.5	19625.3	21524	24676.7	16473.2	36959	23000.9	21829.2	20289.4	22026.8	24985.1
Organismal Systems	Endocrine system	ko04918	Thyroid hormone synthesis	26247.4	14986.2	21081.4	19129.7	24860.3	29266.4	23550.1	23085.4	24007.2	22878.3	28324	23737.8	23609.2	19348.1	21730.5	19455.7	19406.6	24717.8	20111	25580.6	20529.3	36669.1	27160.9	24275.6	23694.8	20139	28072.5	29451.5	23190.6	22699.2	22890.7	22141.5	25890.6	22468	39582.6	19514.7	14665.8	16121.5	16933.1	27472.6
Environmental Information Processing	Signal transduction	ko04013	MAPK signaling pathway - fly	22176.1	26238.3	22702.5	24168	17238.4	20891.8	24220.9	27483.5	24692.3	17959	19291.4	28522.4	25963.9	21986.5	28985.5	22910	23350	18765.5	25364.3	22974.4	23272.9	22234.2	20829.7	25799.5	20249.8	25771.2	18874.5	20505	18451.6	20466.6	18941.1	21970.2	34535.9	21877.5	12808.8	25907.3	21382.5	20442.6	26437.3	29058.4
Human Diseases	Cancers: Overview	ko05200	Pathways in cancer	24177.9	28607	20527.5	25520.4	20746.5	22566.8	22267.8	23318.1	24407.6	14081.7	19436	24614.7	20081.6	27193.9	22681.6	26422.1	20882.4	16481.4	23490.5	25199.9	25626.5	26091.3	27427.8	23297.8	18370.4	25318.4	22192.5	24064.3	17292.5	19070.9	20323.6	22388.7	25111.6	17306.6	17869.2	26761	22079.6	21793.2	24177.7	22688.5
Metabolism	Metabolism of terpenoids and polyketides	ko01055	Biosynthesis of vancomycin group antibiotics	24514.2	26232.7	21058.3	21328	21919	23274.9	22406.2	24014.7	24383.2	16916.1	19869.9	22162.8	22047.7	22397.6	22232.5	23216.5	20692.8	18255.8	24412.8	23336.1	24958.9	25982.2	29052.8	22913.8	19044.9	24153.9	22056.6	24345.2	19949.2	20239.3	20114.2	23089	23134.1	16639.1	21057.9	25588	23713.9	21117.6	24673.4	23580.4
Metabolism	Xenobiotics biodegradation and metabolism	ko00626	Naphthalene degradation	22837.1	34873.2	28274.8	22697.6	11235	20201.3	15604.4	24000.4	16671.2	14246.2	16382.3	19538.2	14947.5	20224.4	24872.6	22158.2	27915.4	14541.6	27371.2	24184.6	25143.9	13842.6	29963.2	19701.8	14309.5	32540.8	14731.1	16490.9	17135	24218.5	27167.5	21741.9	10662.2	19449.1	12623	22883	30709.7	27709.7	31838.5	10426.8
Metabolism	Biosynthesis of other secondary metabolites	ko00940	Phenylpropanoid biosynthesis	20882.9	23402	17234.6	22130	21169.7	22583.2	19096	17324.4	19458.3	14983.8	20018.3	20635	16552.4	21333.5	15163.3	20962.5	18021.7	15663	20410.3	23015.6	22926.8	22292.8	26764.7	18589.1	16720.4	21930.7	22299.2	27136	20600.6	19115.2	21210.5	21985.7	17873.8	16128.6	21032.2	21618.4	20006	21198.8	15617.6	14289.6
Genetic Information Processing	Folding, sorting and degradation	ko04141	Protein processing in endoplasmic reticulum	21169.4	15617.3	16606.2	17787.8	26010.8	24421.5	20942.5	17112.6	21265.8	17694.8	21020.9	17817.3	19998.8	25318.5	14725.6	21906.3	14175.4	17762.1	16337.7	22102.1	20155.4	27960.6	23519.3	19249.5	19833.9	14132.7	23276.7	24787.3	16726.9	15650.6	24571.3	18344.4	21794.7	14541.7	25951.2	17761	18262.8	17609.7	18434.7	23805.7
Cellular Processes	Cell growth and death	ko04214	Apoptosis - fly	20979.7	15031.4	17042	16793.3	24510	18602.1	21614.1	17356.7	21593	20075	18542.9	20739.3	20104.2	23088.1	19090.3	21705.3	15589.2	17196.3	19802	20440.5	18178.2	23962.9	18676	20283	22046.3	14456.6	21384.6	21310.9	16964.9	16461	21878.5	20279.2	24550.4	16215.1	21230.3	19548.9	18569.6	18177.8	20921.6	24703.9
Metabolism	Metabolism of other amino acids	ko00440	Phosphonate and phosphinate metabolism	17695.6	21308.6	17606.3	21607.1	20287.8	19617.5	17496.1	17305.8	18321.7	18627.7	19163.5	14723.7	12741.4	19995.4	14064.3	19335.6	15149.4	13758.6	16326.6	24166.7	21695	20454.1	23929.2	17493.7	23572.8	15685.3	19532.1	23351.9	15309.4	15546.3	17411.9	19852.7	13712.3	13855.5	20329.9	17832	21948.4	25669.1	21825.9	17633.5
Human Diseases	Infectious diseases: Bacterial	ko05133	Pertussis	19787.3	30569.2	11620.9	20704.5	14443.3	15691.8	22947.7	21067.5	29700.4	8315.97	12332.5	18245.8	13618.5	16619.5	19949.4	18661.6	18018	11413.9	27330.4	15932.9	22350.7	19841.5	28263.2	22122.6	10999.4	28405.6	18347.8	19775	11949.3	11982.5	10084.6	18714.9	23975.2	13200.3	5018.98	26575.3	11802.7	8919.71	14598.9	21954.9
Human Diseases	Infectious diseases: Bacterial	ko05150	Staphylococcus aureus infection	22242.9	17124.2	24545.5	20851.8	12046.9	14399.2	17562.8	16640.8	19018	19384.7	22419.5	22076.9	20641.8	15992.9	23001.7	15458	23827.8	25028.1	17822	11801	13408.6	9497.38	9354.02	16227.4	11352.1	18350.8	13965.4	8675.06	21392.9	25829.2	18416.5	15085	17446	31563.8	15064.9	13402.7	11833.3	13220.8	14136.2	15280.9
Metabolism	Xenobiotics biodegradation and metabolism	ko00982	Drug metabolism - cytochrome P450	22351.4	31987	19727.2	19843.5	8090.69	14853.6	12466.3	19703.8	11949	8681.58	10691.3	17195.5	9955.03	20919.9	22541	25331.3	21591.3	8287.19	20771.6	21264.8	22524	11199.6	25252.8	15974.7	11356.8	26560.1	11921.2	12912.3	10875.3	15528.3	24655.5	17297.5	6856.05	14190.4	7650.54	22726.6	26090.6	21925.6	26820.7	7035.09
Metabolism	Lipid metabolism	ko00072	Synthesis and degradation of ketone bodies	24100.9	20726.5	13228.2	19019.2	18726.2	14519.7	17837.3	15535.4	14385.3	16453.4	13538.7	22054.3	13000.5	26703.7	21416.4	29192.7	16997.9	14529.7	14191.5	16615.9	18126.7	9655.49	13190.8	15351.7	18548.9	14668.5	16379.5	12758.8	15170.7	12914.5	38996.1	16643.9	10296.4	20323.9	12216.2	21705.3	16275.9	13314.4	15106.1	12816.5
Metabolism	Xenobiotics biodegradation and metabolism	ko00980	Metabolism of xenobiotics by cytochrome P450	22331.4	31965.3	19681.9	19803.8	8049.69	14835.1	12447	19646.8	11924.3	8651.58	10662.8	17160	9922.53	20768.8	22435.4	25084.3	21543	8259.86	20753.9	21228.3	22451	11189.6	25231.8	15949.7	11316.3	26542.1	11908.2	12906.5	10855	15499.3	23502.1	17185.5	6788.55	14029.9	7630.29	22711.6	26076.1	21895.6	26791.7	7023.59
Cellular Processes	Cell growth and death	ko04210	Apoptosis	17462.3	10722.2	14368.5	9209.3	17929	24802.8	19542.9	19722.8	18782.8	15689.6	19569.8	16460.7	20576.4	14241.5	15208.1	12123.8	11195.5	16136.3	13721.5	19659.8	15233	32659.2	19979.9	19852.2	18167.5	11068	20497	23965	13755.7	12605	12075	11154.8	24230.1	10580.2	30886.9	14610.8	10662	10002.5	16219.3	28192.2
Metabolism	Glycan biosynthesis and metabolism	ko00510	N-Glycan biosynthesis	15924.8	11956.6	14772	17946.7	18616.9	15907.8	17723	15468.7	18231.4	18764.5	16974	18213.9	17681.4	16603.9	14477.8	17078.9	13085.9	16092	16411	18729.2	14054.5	19996.8	15938.4	17179.7	19807.5	10838.7	18957.8	20536	14616.5	14154.4	17940.3	15057.7	22551.9	14022.1	17537	14853.4	16291.5	16014.5	17275.7	21513
Organismal Systems	Digestive system	ko04974	Protein digestion and absorption	15852.6	12551.7	14380.6	15596	16555.5	21588.6	18780.8	19505.8	19584	12947.8	18207.9	19935	20220.2	13365.3	15175.1	13329.1	12363.4	14851.3	14133.3	19825.6	15492.9	28547.2	18797.4	19349.3	15490	11326	17910	22364.8	11391.6	11589	11820.4	12254.4	28842	10882.4	22692.6	15071.1	10369.1	9482	17330.2	27895.6
Metabolism	Biosynthesis of other secondary metabolites	ko00966	Glucosinolate biosynthesis	16724.9	19443.8	16649.3	15395.9	16830.5	15206	15808.5	15391.4	15408.3	16623.6	14495.3	13328.6	13488.6	17966.3	16175.9	19059.3	16220.5	13884	19039.5	16321.8	18577.5	13634.3	19157.4	15630.9	18889.5	18925.9	15721.5	15313	15590.8	16523.1	17730.5	20915.1	9903.4	13945.4	11063.3	18834.4	23056.3	21435.1	19822.2	12525.4
Human Diseases	Infectious diseases: Bacterial	ko05132	Salmonella infection	15159.9	18042.4	12605.2	16209.3	15115.1	16235.5	11700.4	15189	13408.7	9745.4	13442	12779.4	9811.24	19289.2	12909.1	16972.2	13651.8	10273.5	13669.4	18397.1	19249.5	17937.9	21687.3	13765.9	13148	16537.5	14897.2	18225.5	10871.7	11181.9	14519.6	16620.1	9854.95	11114.7	13792.5	15556.7	17979.7	18552	16659.5	11551
Metabolism	Xenobiotics biodegradation and metabolism	ko00643	Styrene degradation	19599.3	24836.1	17367.9	15245.6	11861.9	10841.1	13199.5	14363.4	14788	9877.84	10049.5	16304	9481.56	16806.5	18173.3	18051.4	16724	9169.27	18989.7	15171.4	15866.8	7961.53	20520.1	13466.1	10025.3	21094.2	11191.9	9514.56	10062.1	14303.9	28669	11846.9	7182.38	13609.5	5909.15	18781.9	17770.5	15004.8	19699.5	8588.06
Environmental Information Processing	Signal transduction	ko04151	PI3K-Akt signaling pathway	14149.1	12668.5	12894.1	14307.9	16416.8	15850.5	16510.5	13721.7	16801.2	10443.1	14212.7	14893.7	15129.5	17493.5	12792.9	13977.8	11331.4	12856.6	13307.1	14777.2	14516.3	18431.4	14715.7	15072.3	12592.1	11671.7	15562	16024.1	13064.8	12550.6	15133.5	12297	18083	12134.2	15724.8	14918.5	9693.29	11294	13145.8	17954.5
Human Diseases	Neurodegenerative diseases	ko05012	Parkinson's disease	17220.8	39240.5	16062.2	18371	5632	15403.5	9982.31	19521	10893.8	5279	8251	10623	6943.5	14498.3	17282.7	21188.2	17427	2995.76	16896.5	19401.2	24480.4	8417	27696.8	13858.8	11386.5	24452	8670.5	11937.2	5150.51	10767.5	4187.51	11691.5	3097	6070.2	1184	23452	27651.5	19328.5	23923	4710
Human Diseases	Endocrine and metabolic diseases	ko04932	Non-alcoholic fatty liver disease (NAFLD)	17220.8	39236.5	16062.2	18371	5632	15403.5	9982.31	19521	10890.8	5279	8251	10623	6943.5	14486.3	17282.7	21188.2	17426	2995.76	16896.5	19401.2	24480.4	8417	27696.8	13858.8	11386.5	24452	8670.5	11937.2	5150.51	10765.5	4179.51	11691.5	3095	6070.2	1184	23452	27651.5	19328.5	23923	4710
Organismal Systems	Circulatory system	ko04260	Cardiac muscle contraction	14462.8	38143	15842.2	17221.5	4651	15186.5	9132.99	19308	10463.2	5092	8081	8211	6793.5	11655.9	15626.5	17989.1	16784.5	2759.84	16471.5	18452.2	23630.7	8160	27345.8	13271.2	11154.5	23550.5	7942.5	11752.2	4994.59	10709.5	3638.59	11512.2	2904	4882.6	1065	21606	27080.8	18994.5	22723.3	4431
Metabolism	Metabolism of terpenoids and polyketides	ko01053	Biosynthesis of siderophore group nonribosomal peptides	11366.8	5893.38	12140.8	10448.8	13795.8	12185.6	10535.1	11889	12449.3	14703.4	14376.2	15436	12089.8	9571.9	11310.2	9337.73	9830.37	12657.6	12627.3	15400.8	10303.5	17661.8	13602.5	12300.5	18126.7	9061.83	16208.3	17173.9	11849.1	12048.4	19510.7	14047.8	10475.1	10986	17740.8	10443.9	10765.1	14328.3	12823.2	13652.2
Metabolism	Metabolism of terpenoids and polyketides	ko00281	Geraniol degradation	17570.4	18228.8	9149.1	16474.1	6435.73	7924.82	8672.28	12293.9	9792.84	3728.2	7376.98	17056	6755.07	17861.3	15224.9	20890.9	14015.9	5289.16	14374.7	15648.2	14268.3	11022.1	14673.3	11523.9	6817.22	16899.4	11847.3	8880.72	4085.43	7867.37	41059.9	15775.3	9645.06	8525.9	1504.1	16118.6	13715.7	10083.3	14802.8	7876.97
Organismal Systems	Immune system	ko04612	Antigen processing and presentation	12171.1	11565.3	10706.7	11818.6	14394.5	14552.4	14441.3	12325.4	15347.9	8856.9	12294.9	12329.4	12541	13846.7	10665	11612.2	9469.9	10303.7	11353.3	12659.8	12506	16999.6	13764.1	13208.1	10812.3	10525.6	13118.3	14111.6	9539.48	9582.14	11326.5	10697.9	16835.3	8892	13401.7	12428.9	8440.35	8419	11950.2	17135.9
Organismal Systems	Endocrine system	ko04915	Estrogen signaling pathway	12171.1	11565.3	10706.7	11818.6	14394.5	14552.4	14441.3	12325.4	15347.9	8856.9	12294.9	12329.4	12541	13846.7	10665	11612.2	9469.9	10303.7	11353.3	12659.8	12506	16999.6	13764.1	13208.1	10812.3	10525.6	13118.3	14111.6	9539.48	9582.14	11326.5	10697.9	16835.3	8892	13401.7	12428.9	8440.35	8419	11950.2	17135.9
Organismal Systems	Immune system	ko04657	IL-17 signaling pathway	12171.1	11565.3	10706.7	11818.6	14394.5	14552.4	14441.3	12325.4	15347.9	8856.9	12294.9	12329.4	12541	13846.7	10665	11612.2	9469.9	10303.7	11353.3	12659.8	12506	16999.6	13764.1	13208.1	10812.3	10525.6	13118.3	14111.6	9539.48	9582.14	11326.5	10697.9	16835.3	8892	13401.7	12428.9	8440.35	8419	11950.2	17135.9
Organismal Systems	Endocrine system	ko04914	Progesterone-mediated oocyte maturation	12171.1	11565.3	10706.7	11818.6	14394.5	14552.4	14441.3	12325.4	15347.9	8856.9	12294.9	12329.4	12541	13846.7	10665	11612.2	9469.9	10303.7	11353.3	12659.8	12506	16999.6	13764.1	13208.1	10812.3	10525.6	13118.3	14111.6	9539.48	9582.14	11326.5	10697.9	16835.3	8892	13401.7	12428.9	8440.35	8419	11950.2	17135.9
Human Diseases	Cancers: Specific types	ko05215	Prostate cancer	12171.1	11565.3	10706.7	11818.6	14394.5	14552.4	14441.3	12325.4	15347.9	8856.9	12294.9	12329.4	12541	13846.7	10665	11612.2	9469.9	10303.7	11353.3	12659.8	12506	16999.6	13764.1	13208.1	10812.3	10525.6	13118.3	14111.6	9539.48	9582.14	11326.5	10697.9	16835.3	8892	13401.7	12428.9	8440.35	8419	11950.2	17135.9
Organismal Systems	Immune system	ko04659	Th17 cell differentiation	12171.1	11565.3	10706.7	11818.6	14394.5	14552.4	14441.3	12325.4	15347.9	8856.9	12294.9	12329.4	12541	13846.7	10665	11612.2	9469.9	10303.7	11353.3	12659.8	12506	16999.6	13764.1	13208.1	10812.3	10525.6	13118.3	14111.6	9539.48	9582.14	11326.5	10697.9	16835.3	8892	13401.7	12428.9	8440.35	8419	11950.2	17135.9
Human Diseases	Neurodegenerative diseases	ko05014	Amyotrophic lateral sclerosis (ALS)	14508.2	18555.4	10623.3	10680.4	4862.46	10206.6	11072.7	15751.2	11898.8	3831.95	6945.43	14564.9	11060.9	15025.5	18487.6	16024.9	14489.3	6001.2	15609.6	11421.3	14566.2	13349.1	15156.3	14460.2	6788.51	20652.5	7345.88	6940.21	4982.55	8504.31	9767.42	13920.5	15181.7	9400	1366.92	17019.8	13227.2	9302.13	15202	12769.6
Metabolism	Metabolism of cofactors and vitamins	ko00830	Retinol metabolism	12376.7	17486.5	14328.9	14209.2	6624.59	10304	7726.9	12234.8	7370.2	7019.78	7364.81	11847.2	6901.26	11665	12295.4	13883.9	13722.2	6641.92	12439.4	14212.3	12883.9	6354.17	15531.8	9488.68	6916.01	15298.8	7273.66	9882.64	8167.08	10932.5	19944	11376.6	5777.78	10333.4	7425.22	12259.4	16523.9	14388	17160.5	4332.36
Human Diseases	Cancers: Overview	ko05231	Choline metabolism in cancer	10339.3	18142.9	9671.32	14035	7942.96	9336.99	8935.66	11182.8	10664	4821.87	8431.35	9303.96	6862.17	10445.3	10054.1	12604.1	12196.9	5535.84	11452.3	11840.4	14306.8	10095.8	15308.7	10611.7	8207.62	15469.1	7688.01	9533.02	6947.35	9006.64	6072.8	11622.8	8171.86	6589.63	5470.71	13493	12331.9	10491.5	12831.3	7097.03
Organismal Systems	Digestive system	ko04978	Mineral absorption	9636.39	14835.1	9642.9	8524.2	7183.83	12560.3	7427.03	11277.7	8552.16	6617.45	9550.17	7290.44	6495.64	7955.45	8743.88	9411.93	9918.03	5781.75	10564.1	12993.5	12953.3	14563.8	17723.6	10190.5	10487.4	13515.6	9971.16	12157.3	6426.18	8448.63	6766.88	11244.8	5094.4	4784.69	11478.1	11163.6	12998.5	11221.3	10775.2	6883.24
Metabolism	Xenobiotics biodegradation and metabolism	ko00622	Xylene degradation	11389.6	7274.56	13007	8452.82	9226.5	6678.94	8763.62	8121.9	8311.79	13923.7	10304.3	10409.4	8052.32	9452.24	12164.4	8771.6	10558.5	10413.5	11932.8	9317.41	6200	4928.86	7668.45	8408.91	11918.7	10407.8	8552.02	6630.79	9200.86	12248	20800.8	8671.23	6328.16	13339.7	7694.6	7319.33	11619.7	13193.2	12773.1	8265.32
Organismal Systems	Excretory system	ko04964	Proximal tubule bicarbonate reclamation	10696.1	7631.99	12304.1	9545.31	12248.6	5394.11	8564.99	6523.04	8271.49	12470.4	7148.47	9687.31	8905.4	10926	9152.6	11255.5	7111.2	7359.88	13259	11484.2	7215.97	6324.03	10505.6	8138.82	12781.7	8665.07	9724.49	10144.7	7762.84	10256.7	12979.2	8853.77	7460.75	7974.08	6400.08	10056.7	15735	15306.5	16041.2	6756.05
Human Diseases	Cancers: Specific types	ko05211	Renal cell carcinoma	9248.79	15948.2	9600.86	12552.3	5371.06	7797.37	6977.2	10779.7	8632.28	5037.77	6971.14	9873.31	7390.57	10516.8	10360.4	11610.8	10771	5941.63	11712.2	11591.1	12270.6	8834.68	13312.6	9502.23	7326.13	13891.4	8346.17	9767.7	7597.11	9432.72	8456.18	11511.4	8085.31	7227.02	4348.5	12486.1	13068.7	13040.2	11027.9	5273.55
Human Diseases	Cancers: Overview	ko05204	Chemical carcinogenesis	14077.9	17802.1	11364.4	9811.9	3726.6	6573.93	5953.3	9993.7	6480.55	3741.6	4680.87	9685.28	4892.17	12905.5	13655.6	15854.5	10799.9	2677.61	13366.7	12789.6	12199.2	6961.2	15345.5	8733.15	5688.57	16115.9	6992.1	6542.12	3887.27	8306.27	11549.2	9950.17	4021.67	5848.3	2430.57	13148.4	16032.5	13465.9	17894.5	3848.83
Organismal Systems	Endocrine system	ko04917	Prolactin signaling pathway	8628.94	6587.9	8398.01	9035.2	11546.3	5952.12	10156.3	8077.02	11045.6	12037.6	9637.78	8188.41	7598.1	9280.89	9366.23	7460.8	8898.55	8865.13	11384	8521.28	7983.05	8284.38	8260.48	9672.58	12411.3	10360.7	10252.4	9872.44	9637.57	9658.18	11630.8	11042.8	8874.31	10474.4	8138.67	8866.1	8345.87	11364.4	8217.76	9585.91
Organismal Systems	Digestive system	ko04973	Carbohydrate digestion and absorption	9019.89	4647.33	8696.71	9955.6	10192.6	11026.6	8425.35	7631.39	9028.15	10232.1	12377.1	7092.68	8330.5	7795.27	4664.53	7369.45	6546.09	11434.9	6568.74	12273.9	8771.62	13698.5	10361.8	8327.93	10332.9	4476.1	13090	14750.1	12164.5	10359	8927.94	9899.43	6359	8748.84	18159.2	6604.64	7023.37	10721.8	7963.43	9146.75
Environmental Information Processing	Signal transduction	ko04011	MAPK signaling pathway - yeast	8943.59	16157.5	9440.2	8385.67	2654.13	9195.25	8917.83	13558.1	9345.99	3237.45	5544.1	9744.51	9554.24	9132.95	13652	10145.6	11348.2	4569.06	12028.9	9031.9	11790.5	9800.65	12365.9	11509	5636.34	14961.7	4812.54	5585.79	4087.85	6901.44	6678.32	10126.6	12400.4	6250.2	989.42	12557.1	11267.9	7701.3	11906.5	10619
Organismal Systems	Endocrine system	ko04614	Renin-angiotensin system	7677.05	14276	9306.23	11735.6	6322	11729.5	6355.4	10015.4	7292.15	6598.15	8561.95	7389.75	5791.1	6285.45	6308.45	9831.5	8266.2	5014.24	8139.9	14135.3	11609	12644.4	16054.7	8771.9	9961.4	9141	9381	12694.6	6091.25	7424	7357.65	9577.37	5893	3830.4	11352.3	10007.7	12439	10683	10264.5	5845.05
Environmental Information Processing	Signal transduction	ko04072	Phospholipase D signaling pathway	9639.79	16357.4	8526.32	11766.5	6529.46	8434.99	7460.16	10034.8	8563.04	4240.87	6708.85	8675.46	6080.67	8598.27	9564.08	11484.1	10707.9	4649.84	10469.8	10501.9	12353.3	8487.26	13278.7	9148.73	6511.12	14754.1	6968.51	9026.02	6468.85	8193.64	5393.63	11084.3	7463.86	5740.63	4729.71	12588.5	11663.4	9385.5	11449.3	5608.03
Metabolism	Biosynthesis of other secondary metabolites	ko00311	Penicillin and cephalosporin biosynthesis	7268.97	2794.37	8227.53	5362.32	14227.5	4588.94	8676.13	5454.53	6571.96	16955.9	9569.42	5441.34	7614.23	6965.71	6036.57	7247.5	5445.33	8745.93	8761.97	9600.23	5244.66	5601.89	6828.09	7340.16	19439.7	4595.6	10131.9	8302.35	6498.58	7641.87	13050.1	7384.93	5071.62	7240.44	7690.66	6342.35	13895.1	13592.5	10455	8795.67
Metabolism	Xenobiotics biodegradation and metabolism	ko00361	Chlorocyclohexane and chlorobenzene degradation	9235.4	5197.08	7547.28	6494.83	8370.4	4734.77	8470.62	5649.65	7187.84	11222.4	8081.23	9709.03	6631.16	10636.1	10807.3	9675.86	7116.18	8519.63	7567.13	7030.13	5185.17	4331.53	3332	7049.63	10866.6	5481.05	7559.66	4791.5	7894.74	8222.34	16836.2	6844.01	7246.48	11630.1	6459.45	7102.88	6075.72	7911.53	6805.13	8065.66
Metabolism	Lipid metabolism	ko00592	alpha-Linolenic acid metabolism	8435.02	14104.2	7033.95	10353.4	2571.23	6042.27	4496.26	9113.87	6127.44	2448.2	4303.48	8277.9	4274.57	7196	8745.55	10391.1	8809.87	2706.28	9265.64	9407.72	9974.85	6942.1	11639.6	7370.9	4769.72	11881.3	5378.84	6966.72	2759.96	5417.47	10784.2	9436.94	6218.86	4168.8	810.35	10304.2	10809.4	8065.83	10343.1	3890.47
Metabolism	Xenobiotics biodegradation and metabolism	ko00621	Dioxin degradation	7748.45	5111.33	9737.67	5222.76	7556	3885.87	5624.71	5486.85	5293.42	10462.6	6708.83	5913.43	4902.46	6091.37	7743.78	5344.5	6597.55	5650.47	9334.06	7874.18	4377.87	3230.53	6643.25	5764.78	10157.3	7474.05	6417.56	5314.52	4813.38	8031.24	14151.2	5322.85	2948.68	7408.64	5121.35	5049.88	10592.3	11696.4	11477.8	5347.36
Metabolism	Biosynthesis of other secondary metabolites	ko00965	Betalain biosynthesis	4190.2	11507.5	2992.5	6744.27	5885.5	5188.4	6058.53	6866	5204.37	6736	5145.5	3609.17	3095	4722.07	4959.37	6935.73	4726.83	2534.97	4807.47	7743	8533.64	4013	7164	5941	11239	5806.3	6256	6090.33	3044.78	2816.2	5222.43	4937.87	2347.1	3046.2	2709	8662.17	8462.2	7124	5183.2	4859
Metabolism	Lipid metabolism	ko00565	Ether lipid metabolism	5233.45	13372.8	5825.95	9460.55	2227.4	5731.3	3481.19	6890	4313.2	2047.2	3383.65	4347.47	2798.4	4080.9	5216.25	7324.83	6177.2	1471.77	6068.2	7781.55	8490.98	3682.6	9545.25	5059.2	3883.65	8234.2	3419.5	5779.05	1907.44	3890.2	4003.09	5508.63	3769.3	2237.7	444.6	8058.72	9539.25	6750.5	8149.05	2066.6
Metabolism	Lipid metabolism	ko00591	Linoleic acid metabolism	5117.45	12961.5	5960.45	9043.05	1625.4	5529.55	3228.53	7126	4126.2	2005.2	3143.65	4547.47	2794.4	3986.35	5394.35	7188.06	6354.2	1468.05	6087.2	7752.55	8094.22	3655.6	9535.5	5089.2	3912.65	8176.2	3360	5761.05	1943.83	3858.2	5009.38	5551.2	3625.3	2238	460.6	7822.72	9503.8	6774.5	8230.85	1970.6
Human Diseases	Infectious diseases: Parasitic	ko05146	Amoebiasis	3136	1480.82	4459.33	1600	8785	5852.5	5832.83	3004.7	3687	10246.5	6705.5	1746.75	3322.5	3872.5	2396.5	2622	2287.5	4394.97	4720	7250	3445.64	8578.5	5372	5205.2	12257.9	1644	7927	8823.5	4783.83	4539.7	5806.83	4656.5	2834.2	2949	12168.8	3737.5	6154	8071	4028.5	5841.7
Metabolism	Metabolism of terpenoids and polyketides	ko00903	Limonene and pinene degradation	6614.1	3646.31	3354.32	4558.38	3264.66	2327.77	3806.92	3709.27	3813.19	1625.17	2694.33	8347.51	3442.33	9726.15	6921.2	8403.82	5534.83	3458.81	5039.91	4187.33	3801.97	4425.67	2867.58	4453.1	2098.61	5604.39	4295.33	1849.83	3046.8	3333.69	29884.8	7031.22	5211.89	5604.72	1695.4	5216.93	2249.64	2125	3538.56	3294.26
Metabolism	Metabolism of terpenoids and polyketides	ko00906	Carotenoid biosynthesis	5584.75	13334.5	5446.74	6072	1726.5	5273.5	3325.83	6549	3759.75	1890	2938	4851	2487.5	4585.1	5460.55	6737.9	5885.5	1163.48	5716	6267.25	8190.8	2962	9162.75	4583.25	3830.5	8051	2884	4144.25	2142.23	3725.5	4758.4	4196.42	1075	1776.9	487.25	7749.5	9158.15	6405.5	7941.15	1743.5
Metabolism	Xenobiotics biodegradation and metabolism	ko00930	Caprolactam degradation	4151.1	1333.98	1514.82	2722.8	1524.5	907.45	1809.9	2653.5	2087.1	569.5	1318	4181.51	1806	6563.95	4383.6	5586.62	3499	1625.92	3451.9	3083.5	2304.12	3399.5	2453.75	3042	1129.5	4163.9	2785	1332	1051.65	1670.6	28955.3	5821.8	2786.3	3052.1	481.75	2924.51	1547.85	1533.5	2288.6	1951
Metabolism	Metabolism of other amino acids	ko00472	D-Arginine and D-ornithine metabolism	1997.63	1943.87	3368.7	1721.07	6187.64	1366.27	4116.13	1947.7	3187.36	6665.86	3478.27	1269.5	2195.4	3726.67	2660.3	2354.03	1675.66	2046.29	3828.13	3897.57	2551.23	1802.9	2093.93	3070	8537.76	1568.43	4330.2	3367.03	2239.36	2934.2	4468.43	2287.54	1865.96	2406.63	3190.67	2698.77	4860.5	5978.47	4149.67	3825
Metabolism	Metabolism of terpenoids and polyketides	ko01054	Nonribosomal peptide structures	4740.7	2853.01	2609	3383.17	4724.93	1993.99	3622.2	2268.53	3314.17	2817.77	3427.7	3248.25	3021.83	4768.44	3341.47	3477.66	3003.56	2789.54	1994.84	2969.17	3388.34	1527.36	1453.7	2475.23	2127.73	2013.23	2911.77	2574.86	4294.22	3838.8	4930.7	2976.67	1888.43	4886.63	4383.39	2884.2	1974.3	3537.7	1540.23	2694.83
Cellular Processes	Cell growth and death	ko04113	Meiosis - yeast	2461.5	1505.99	2781.28	5638.53	2961.23	2002.23	2797.34	1983.34	2154.34	1858.45	2665.73	3612.8	2915.4	4315.63	2253.2	3087.3	2622.7	3082.53	2638.24	3106.21	2784.52	2187.86	1406.83	2583.87	1941.23	1652.06	2824.66	3724.3	3694.2	3176.49	7599.2	2976	3587.86	4167.19	2430.26	3184.97	1599.99	3341	1593.13	1240.68
Cellular Processes	Transport and catabolism	ko04138	Autophagy - yeast	2513	2057.27	3526.98	4945.33	1737.96	1757.42	2609.14	2303.47	3052.34	2284.12	3138.18	4661.45	3760.33	2698.2	2313.8	3011.83	2495.23	3388.28	2809.51	2565.58	2313.72	2474.52	1310.43	2497.15	2252.86	1353.59	2869.83	3786.43	4004.07	4205.59	4245.7	3064.83	3934.09	3278.42	2700.95	3067.87	1765.89	3358	2148.86	1811.11
Metabolism	Lipid metabolism	ko00140	Steroid hormone biosynthesis	1826.7	449.83	1979	723.85	3476	5097.9	2429.7	1377.5	1311.95	3891	3870.5	818.92	1720	1786.7	248.1	1661	1074.5	2630.7	1483.8	3919	1687.9	6909.5	3802	2443.5	4256.25	677.8	4564.5	5702	3326.65	2488.7	11368.6	3563.87	1374.1	594.9	9645.5	1550.92	1986.4	2544.5	195.9	2421.5
Human Diseases	Infectious diseases: Parasitic	ko05143	African trypanosomiasis	2115.57	1326.16	2504.95	5210.8	1358.66	1480.55	1860.74	1627.21	1963.88	1710.55	2133.51	4750.89	2799.07	2455.18	1993.6	3348.7	2046.27	2611.02	2344.38	3070.38	1780.09	2288.06	1202.11	2102.52	1718.8	1122.26	2824.1	3652.17	3339.15	2993.16	3762.05	3079.7	3577.22	2629.89	2287.91	3050.84	1560.94	3028.03	1855.43	1215.35
Human Diseases	Infectious diseases: Parasitic	ko05142	Chagas disease (American trypanosomiasis)	2115.57	1326.16	2503.95	5209.8	1357.66	1480.55	1859.74	1625.21	1963.38	1710.55	2133.51	4751.64	2799.07	2445.18	1989.6	3332.2	2044.27	2613.02	2344.38	3070.38	1775.09	2288.06	1201.11	2102.52	1718.8	1122.26	2824.1	3652.17	3335.9	2994.16	3654.05	3055.7	3576.22	2629.89	2286.91	3043.84	1559.44	3029.03	1855.43	1215.35
Metabolism	Biosynthesis of other secondary metabolites	ko00944	Flavone and flavonol biosynthesis	309.2	516	2271	451.85	4665	703.4	2888.2	1463	2136.45	6189	2725.5	273	1391	1282.6	1338.3	221.1	735.5	1418.3	3033.3	2951	1254.6	1433	1482	2199	7882.25	549.3	3293	2999	1472	1863.2	2917.5	1704.4	971.1	1214	2544	1428.75	4004	5391	3319	3211
Metabolism	Xenobiotics biodegradation and metabolism	ko00642	Ethylbenzene degradation	3868.57	1207.66	1003.5	1790.87	995.33	515.97	1289.06	1971.87	2005.24	446	1175.83	4010.68	1404.17	3483.4	3430.2	3725.43	2502.67	1207.84	3184.44	2197.17	1956.91	3277.5	2141.33	2332.7	862.07	3714.1	2498.34	1219.67	746.71	1506.27	8075.26	4051.74	2597.56	1895.3	283.75	2547.51	1396.3	1321.33	2136.3	1953.87
Genetic Information Processing	Folding, sorting and degradation	ko03050	Proteasome	935	552.83	2444.08	2413.33	1431.33	1271.08	1767.34	1887.34	1409.34	1581.75	1788.83	2468.5	2627.5	3155.08	2084.5	1486.5	2398	2630.83	2045.34	2051.91	1582.42	1453.26	987.58	2115.17	1900.83	1029.66	2192.66	1861.5	3634.5	3017.99	6061.25	1777	1356.16	3264.49	2350.16	1923.67	1109.24	2910.5	955.33	640.58
Human Diseases	Neurodegenerative diseases	ko05020	Prion diseases	2806.62	1304.33	963.08	1145.27	1227.33	794.32	1305.53	1980.17	2125.29	407.5	1231.33	2408.34	1356.67	3062.15	3179.45	2680.23	2499.67	1196.22	3155.64	1440.42	1925.97	3291.5	2439.33	2363.75	920.17	4789.3	1805.34	1169.42	738.78	1546.87	2548.18	3614.37	2590.26	1962.2	258.5	2616.67	1388.7	1266.83	2095.95	1871.67
Metabolism	Metabolism of terpenoids and polyketides	ko00981	Insect hormone biosynthesis	2974.5	2449.83	1600.33	2315.75	1932.33	1307.49	2001.66	831.93	1703.75	1002.17	1388	3594	1405.83	3843.17	2267.5	3596.76	1898.83	1621.66	1576.17	1702.17	1562.5	1004.66	557.5	1439.93	946.78	1534.83	2016.17	561.83	1745.08	1578.6	6462.66	1540.94	2431.93	2250.83	1023.74	2277.75	827.5	602.5	1245.83	1357.43
Metabolism	Xenobiotics biodegradation and metabolism	ko00791	Atrazine degradation	3353.51	1511.83	885.92	2283.17	1488.5	425.74	1895.98	1049	459.17	297.76	239.01	3055.27	883.01	7001.42	3506.16	5572.15	1790.33	568.28	936.17	2596.74	1405.53	610.75	531.25	1962	633.51	1253.99	934	224.84	454.24	190.01	12719.5	1243.85	548.51	3223	282.01	2791.5	694.25	626.01	1949.49	344.24
Metabolism	Biosynthesis of other secondary metabolites	ko00945	Stilbenoid, diarylheptanoid and gingerol biosynthesis	2036	2490.33	1447.53	3782.53	2050.73	873.73	1853.34	1566.34	2860.34	839.2	783.98	3519.3	903.4	942.73	1611	2407.2	1480.2	1136.18	2587.74	2108.46	1377.07	1660.61	2777.33	1778.12	951.73	2283.06	1769.66	2690.8	985.6	539.99	3120.6	2139.17	3015.86	1419.59	322.26	2957.47	916.39	860	1859.53	1380.93
Human Diseases	Infectious diseases: Bacterial	ko05100	Bacterial invasion of epithelial cells	1392.2	2189.07	2109.7	4135.2	1096.23	1058.39	1753	1438.13	2568.4	1743.67	2253	1525.95	1459.93	1436.97	747.7	2156.13	1421.73	1157	1389.87	2233.67	2095.1	2217.86	2198.2	1777.53	2040.93	713.73	2004.87	3086.13	1171.07	1601.4	724.8	1715.23	2599.33	1286.93	1759.99	1462	1102.8	2553.2	2310.13	1850.53
Human Diseases	Infectious diseases: Bacterial	ko05110	Vibrio cholerae infection	1918.25	2018.5	4694.25	519.5	343	917	55.33	1366	627.25	1310	470	1501	826	784	2008.25	602	1959	185.58	4092.5	2677.75	912.5	547	3872.25	1010.25	646	3600.5	591.5	1041.25	239.33	2980.5	545.33	1167	110	305	246	692	4964.25	4765.5	6233.25	127
Human Diseases	Immune diseases	ko05322	Systemic lupus erythematosus	1571	2269.33	4792.33	433	193	898	140	1368	761	1346	562	1067	877	634	1956	307	1994	167	4226	2411	942	609	3874	1094	712	3548	381	1106	261	3043	524	1137	78	280	232	730	5035	4768	6284	133
Metabolism	Biosynthesis of other secondary metabolites	ko00941	Flavonoid biosynthesis	1854	2472	1160.2	3628.2	1980.4	612.4	1760	1260	2786	739.2	718.65	2428.8	622.4	699	1108.8	2127.6	1097.2	801.25	2484.4	2057.8	1274.2	1598.6	2724	1673.45	889.4	2161.4	1724	2612.8	699	392	594	1782	2988.2	1022	117.6	2729.8	879.8	781	1798.6	1329.6
Organismal Systems	Immune system	ko04622	RIG-I-like receptor signaling pathway	1750	942.5	1575.67	2443.83	743	1367.67	1270	1425	1266.84	1573.67	2224.33	1893.67	1467.66	1252.64	1711.9	1831.63	2389.33	2905.87	1008.83	886.33	972.73	904.33	478	1457.33	800.66	1734	1302.66	789	2382.87	1916.34	2604.87	1279.58	1128.33	3207.54	971	1090.17	591.87	577.33	682.53	823.66
Human Diseases	Cancers: Specific types	ko05219	Bladder cancer	528.2	468.6	1791.03	1549.4	816.4	822.85	1256.66	990.8	1132.7	1394	1599.7	756.57	2032.6	1475.55	811.3	641.5	1097.7	1955.3	1629.9	1125.2	1054.34	1139.5	712.35	1192.2	1565.8	604.5	2041	1674.3	3163.56	2771.3	3186.01	1322.2	952	1561.1	2080.45	1331.57	939.35	2612	599.6	524.6
Metabolism	Lipid metabolism	ko00120	Primary bile acid biosynthesis	1611.3	846.04	929.2	757.57	605.63	669.09	1051.3	989.53	929.37	752.37	1162.6	1347.25	1106.23	1237.74	1727.67	1265.13	903.16	988.4	843.14	478.07	759.1	295.56	478.6	654.33	533.43	716.43	434.37	178.86	828.47	1250.2	6064.2	1023.37	616.13	1503.73	740.99	663.1	342.6	241.8	492.93	1090.83
Metabolism	Xenobiotics biodegradation and metabolism	ko00623	Toluene degradation	2034.4	885.65	312	1084.7	700	157.8	964.68	442	204.4	128	89.5	1621.6	185	3682.2	1851.1	3533.56	694.5	207.52	389.1	939	782.34	185	180	631	225	653.1	573	68	176.03	61.4	8674.18	898.1	244.2	1379	120	1566.85	376.5	296	1110	194
Metabolism	Lipid metabolism	ko00121	Secondary bile acid biosynthesis	1834.5	981.21	964.7	895.17	893.13	782.49	1070.5	1024.53	1063.07	785.37	1212.1	1383.25	1116.23	1166.84	1754.47	1126.23	1022.16	1029.7	908.44	541.07	805.7	328.56	659.6	723.83	594.43	1053.23	518.37	227.86	864.47	1268.4	2649.7	801.15	646.23	1581.73	764.99	784.1	477.6	292.8	554.93	1110.83
Metabolism	Xenobiotics biodegradation and metabolism	ko00984	Steroid degradation	112	0.33	12	28	29	112	148	112	0.014	36	12	69.25	12	2272.8	86.4	1962.2	31	28.2	28	28	141.4	0.014	28	35	0.014	0.014	28	0.014	12.45	0.014	30624.2	2158.17	0.014	8.2	24	28	28.2	0.014	2.2	0.014
Metabolism	Xenobiotics biodegradation and metabolism	ko00624	Polycyclic aromatic hydrocarbon degradation	2380	252.33	636.33	2319.33	362.33	460.33	465	900.34	184.34	213	174.33	3037.34	413	1798.73	1587.2	2050.6	1415	698.87	459.34	2175.66	439.15	141.01	315.33	740.67	296.33	531.66	1829.66	255	455.76	227.99	5553.26	689.19	173.66	1271.59	272.66	832.01	433.59	390	413.93	156.33
Metabolism	Xenobiotics biodegradation and metabolism	ko00364	Fluorobenzoate degradation	1953.4	867.65	171	876.2	629.5	81.3	812.04	172	169.4	108	82.5	1341.11	139.5	3209.8	1543.9	3458.96	341	116.06	261.1	847	758.42	150	131	434	134.5	518.6	561	46.5	113.79	42.4	8480.94	915.27	163.7	1003.4	91	1475.36	359.9	254	1001.4	186
Human Diseases	Infectious diseases: Parasitic	ko05145	Toxoplasmosis	2758	1093.5	220	1149.5	981	217	849.32	216	427.5	187	170	2412	150	2830.4	1656.2	3199.1	641.5	236.92	425	949	849.7	257	351	587.5	232	901.5	728	185	155.92	56	540.92	179.51	191	1187.6	123	1846	570.6	334	1199.6	279
Cellular Processes	Cell growth and death	ko04215	Apoptosis - multiple species	2758	1093.5	220	1149.5	981	217	849.32	213	427.5	187	170	2412	150	2830.4	1656.2	3199.1	641.5	235.92	425	949	849.7	257	351	587.5	232	901.5	728	185	155.92	56	540.92	179.51	191	1187.6	119	1846	570.6	334	1199.6	279
Human Diseases	Cancers: Specific types	ko05210	Colorectal cancer	2758	1093.5	220	1149.5	981	217	849.32	213	427.5	187	170	2412	150	2830.4	1656.2	3199.1	641.5	235.92	425	949	849.7	257	351	587.5	232	901.5	728	185	155.92	56	540.92	179.51	191	1187.6	119	1846	570.6	334	1199.6	279
Human Diseases	Infectious diseases: Viral	ko05161	Hepatitis B	2758	1093.5	220	1149.5	981	217	849.32	213	427.5	187	170	2412	150	2830.4	1656.2	3199.1	641.5	235.92	425	949	849.7	257	351	587.5	232	901.5	728	185	155.92	56	540.92	179.51	191	1187.6	119	1846	570.6	334	1199.6	279
Human Diseases	Infectious diseases: Viral	ko05168	Herpes simplex infection	2758	1093.5	220	1149.5	981	217	849.32	213	427.5	187	170	2412	150	2830.4	1656.2	3199.1	641.5	235.92	425	949	849.7	257	351	587.5	232	901.5	728	185	155.92	56	540.92	179.51	191	1187.6	119	1846	570.6	334	1199.6	279
Human Diseases	Infectious diseases: Viral	ko05164	Influenza A	2758	1093.5	220	1149.5	981	217	849.32	213	427.5	187	170	2412	150	2830.4	1656.2	3199.1	641.5	235.92	425	949	849.7	257	351	587.5	232	901.5	728	185	155.92	56	540.92	179.51	191	1187.6	119	1846	570.6	334	1199.6	279
Human Diseases	Cancers: Specific types	ko05222	Small cell lung cancer	2758	1093.5	220	1149.5	981	217	849.32	213	427.5	187	170	2412	150	2830.4	1656.2	3199.1	641.5	235.92	425	949	849.7	257	351	587.5	232	901.5	728	185	155.92	56	540.92	179.51	191	1187.6	119	1846	570.6	334	1199.6	279
Human Diseases	Cardiovascular diseases	ko05416	Viral myocarditis	2758	1093.5	220	1149.5	981	217	849.32	213	427.5	187	170	2412	150	2830.4	1656.2	3199.1	641.5	235.92	425	949	849.7	257	351	587.5	232	901.5	728	185	155.92	56	540.92	179.51	191	1187.6	119	1846	570.6	334	1199.6	279
Cellular Processes	Cell growth and death	ko04115	p53 signaling pathway	2758	1093.5	220	1149.5	981	217	849.32	213	427.5	187	170	2412	150	2830.4	1656.2	3199.1	641.5	235.92	425	949	849.7	257	351	587.5	232	901.5	728	185	155.92	56	540.92	179.51	191	1187.6	119	1846	570.6	334	1199.6	279
Genetic Information Processing	Transcription	ko03022	Basal transcription factors	615	343.5	435.75	1145.5	1282.5	579.25	896.5	555	398	274.25	498.5	621	510	1940.55	552.9	588.7	853.5	640.7	422.5	825.75	839.65	352.75	313.25	939.5	340	584	225	267	497.2	308.5	1846.95	300.25	636	1689.2	236.5	627	206.45	341	233.2	233.25
Genetic Information Processing	Replication and repair	ko03450	Non-homologous end-joining	787	245.2	288.4	734.94	482.8	578.4	723.26	228.6	255.84	260	267.9	502.55	340.2	1356.14	504.54	1212.9	308.06	393.66	295.54	665.4	395.9	221	479.2	255.4	270.6	475.4	1026	407.76	1045.06	295.2	5253.66	668.34	55.8	286.8	238.4	292.3	253.3	224	174.8	114.2
Metabolism	Xenobiotics biodegradation and metabolism	ko00363	Bisphenol degradation	182	18.33	287.33	154.33	70.33	261.33	93.34	306.34	74.34	100	65.33	1090.5	281	244.73	502.2	279.6	383	335.07	103.34	50.66	103.01	62.01	53.33	104.67	62.33	121.66	45.66	78	286.6	147.99	2526.6	361.17	27.66	397.59	204.66	227.67	36.59	79	60.93	51.33
Environmental Information Processing	Signal transduction	ko04024	cAMP signaling pathway	130	21	272	290	98	137	195	329	69	56	43	410	167	586	381	219	454	223	190	108	64	49	75	235	119	196	38	60	179	93	1278	113.2	82	495	130	189	48	85	127	23
Environmental Information Processing	Signal transduction	ko04071	Sphingolipid signaling pathway	142	16.33	238.33	135.33	63.33	233.33	80.34	280.34	64.34	65	46.33	979	244	165.33	454	223	327	285.33	90.34	41.66	91.67	53.01	47.33	91.67	57.33	103.66	36.66	71	250	122.99	1432	264	23.66	325.99	165.66	212.67	35.99	68	54.33	45.33
Cellular Processes	Transport and catabolism	ko04144	Endocytosis	71.4	0.2	206.1	24	162.7	4.8	2.8	27.4	13	513.17	29	3.6	134.8	47.3	14.3	20.8	47.2	65.2	3.8	110	36.7	47.6	9.6	82.6	135.8	5.4	456.6	511.4	326.2	277	32.4	50.5	9.4	177.8	567	40	64.4	575.6	123.4	12.6
Metabolism	Metabolism of terpenoids and polyketides	ko00909	Sesquiterpenoid and triterpenoid biosynthesis	40	145	262	29	55	85	78	85	177	79	193	9	238	62.6	33.8	68.4	37	81.4	99	104	113.8	48	76	132	163	20	177	28	148.4	309	181.74	142.34	126	34.4	80	49	70.4	71	75.4	100
Organismal Systems	Nervous system	ko04728	Dopaminergic synapse	20	22	46.33	39.67	41	18.5	19.33	57	24.67	33	29.5	35.5	33.5	153.17	105.67	247	48.33	27.33	17.67	36.5	73	10	21	25	40.5	18	13	5.83	21.33	29	1153.33	116	67.5	160.5	22.25	15	14.5	30	29	11.5
Human Diseases	Substance dependence	ko05034	Alcoholism	20	22	45.33	39.67	41	18.5	19.33	57	24.67	30	28.5	35.5	32.5	152.17	105.67	247	48.33	27.33	17.67	36.5	73	10	21	25	40.5	18	13	5.83	20.33	29	1153.33	112	67.5	160.5	20.25	15	14.5	30	29	11.5
Human Diseases	Substance dependence	ko05031	Amphetamine addiction	20	22	45.33	39.67	41	18.5	19.33	57	24.67	30	28.5	35.5	32.5	152.17	105.67	247	48.33	27.33	17.67	36.5	73	10	21	25	40.5	18	13	5.83	20.33	29	1153.33	112	67.5	160.5	20.25	15	14.5	30	29	11.5
Human Diseases	Substance dependence	ko05030	Cocaine addiction	20	22	45.33	39.67	41	18.5	19.33	57	24.67	30	28.5	35.5	32.5	152.17	105.67	247	48.33	27.33	17.67	36.5	73	10	21	25	40.5	18	13	5.83	20.33	29	1153.33	112	67.5	160.5	20.25	15	14.5	30	29	11.5
Organismal Systems	Nervous system	ko04726	Serotonergic synapse	20	22	45.33	39.67	41	18.5	19.33	57	24.67	30	28.5	35.5	32.5	152.17	105.67	247	48.33	27.33	17.67	36.5	73	10	21	25	40.5	18	13	5.83	20.33	29	1153.33	112	67.5	160.5	20.25	15	14.5	30	29	11.5
Metabolism	Glycan biosynthesis and metabolism	ko00515	Mannose type O-glycan biosynthesis	36	22	72	116	62	44	94	40	139	54	83	14	83	49	37	23	28	45	51	13	63	52	13	55	46	15	63	64	220	61	44	65	61	39	64	66	27	43	86	60
Metabolism	Glycan biosynthesis and metabolism	ko00514	Other types of O-glycan biosynthesis	36	22	72	116	62	44	94	40	139	54	83	14	83	49	37	23	28	45	51	13	63	52	13	55	46	15	63	64	220	61	44	65	61	39	64	66	27	43	86	60
Organismal Systems	Endocrine system	ko04919	Thyroid hormone signaling pathway	5	16.66	6.5	8	8.5	7	9.99	6	1	14	7	7.25	4	161.3	9.9	154.2	8	4.33	2	1	21.04	1	1	2	0.014	0.014	1	3	13.19	0.014	1301.19	129.35	1	3.2	10	11	4.2	1	1.2	0.014
Metabolism	Lipid metabolism	ko00100	Steroid biosynthesis	4	0.014	1	1	1	4	5	4	0.014	5	1	3	2	91.8	3.4	81.7	1	1.2	1	2	5.4	0.014	1	1	0.014	0.014	1	0.014	1.2	0.014	1103.87	81.17	0.014	2.2	2	1	4.2	0.014	0.2	0.014
Metabolism	Biosynthesis of other secondary metabolites	ko00232	Caffeine metabolism	4	0.014	1.66	1	1	4	7	4	0.014	3	1	2	1	82	3	70	1	1	1	1	5	0.014	1	2	0.014	0.014	1	0.014	1	0.014	1093	77	0.014	2	2.25	1	1	0.014	0.014	0.014
Organismal Systems	Immune system	ko04640	Hematopoietic cell lineage	4	0.014	0.014	1	1	4	5	4	0.014	0.014	0.014	3	0.014	80	3	70	1	1	1	1	5	0.014	1	1	0.014	0.014	1	0.014	0.014	0.014	1093	73	0.014	0.014	0.014	1	1	0.014	0.014	0.014
Organismal Systems	Digestive system	ko04976	Bile secretion	23	11	10	75	32	1	7	8	12	20	3	36	9	76	59	168	34	12	7	36	34	9	19	65	9	22	36	9	16	11	23	47	119	67	10	34	6	27	22	7
Cellular Processes	Cell growth and death	ko04110	Cell cycle	5	12	30	9	10	19	32	15	26	23	11	10	25	28	4	4	12	29	22	2	17	4	7	6	24	23	23	1	15	20	159	12	26	23	32	1	10	21	2	11
Cellular Processes	Cell growth and death	ko04111	Cell cycle - yeast	5	12	30	9	10	19	32	15	26	23	11	10	25	28	4	4	12	29	22	2	17	4	7	6	24	23	23	1	15	20	159	12	26	23	32	1	10	21	2	11
Metabolism	Biosynthesis of other secondary metabolites	ko00404	Staurosporine biosynthesis	0.014	0.014	7	0.014	7	0.014	3	0.014	0.014	0.014	0.014	0.014	0.014	53	4	68	0.014	3.28	0.014	0.014	6.28	0.014	0.014	0.014	0.014	3	0.014	0.014	0.014	3	472	36	0.014	0.014	0.014	6	0.014	6	1	0.014
Metabolism	Xenobiotics biodegradation and metabolism	ko00365	Furfural degradation	5	16	0.014	4	7	3	1.32	0.014	1	0.014	3	0.014	0.014	41.2	8.6	29.8	3	3.12	1	0.014	11.6	0.014	0.014	0.014	0.014	0.014	0.014	3	3.12	0.014	60.12	33.36	0.014	2.8	0.014	0.014	1.8	0.014	1.8	0.014
Organismal Systems	Nervous system	ko04721	Synaptic vesicle cycle	2	11.6	4.2	5.8	2.4	6.2	8.8	1.8	21	5	6.7	0.4	5.6	5.2	5	1.9	4.2	4.2	7.6	0.2	9.1	3	1.6	6.2	2.8	1.2	5	4.3	8.4	9.6	4.2	3	6.4	0.6	0.2	3.9	0.6	1	0.6	4.6
Organismal Systems	Excretory system	ko04962	Vasopressin-regulated water reabsorption	2	11.6	4.2	5.8	2.4	6.2	8.8	1.8	21	5	6.7	0.4	5.6	5.2	5	1.9	4.2	4.2	7.6	0.2	9.1	3	1.6	6.2	2.8	1.2	5	4.3	8.4	9.6	4.2	3	6.4	0.6	0.2	3.9	0.6	1	0.6	4.6
Metabolism	Biosynthesis of other secondary metabolites	ko00943	Isoflavonoid biosynthesis	0.014	0.014	0.014	0.014	0.014	0.014	0.014	0.014	0.014	0.014	0.014	0.75	0.014	0.014	0.014	2.5	0.014	0.014	0.014	0.014	1	0.014	0.014	0.014	0.014	0.014	0.014	0.014	0.014	0.014	118	9	0.014	0.014	0.014	0.014	0.014	0.014	0.014	0.014
Metabolism	Energy metabolism	ko00196	Photosynthesis - antenna proteins	0.014	0.014	0.014	0.014	0.014	0.014	0.014	0.014	0.014	24	0.014	0.014	12	12	0.014	0.014	0.014	0.014	0.014	12	0.014	0.014	0.014	0.014	0.014	0.014	0.014	0.014	0.014	0.014	0.014	0.014	0.014	24	0.014	0.014	12	0.014	0.014	0.014
Human Diseases	Cardiovascular diseases	ko05410	Hypertrophic cardiomyopathy (HCM)	0.014	0.33	1	0.014	1	0.014	2	0.014	0.014	0.014	0.014	1.25	0.014	8	0.014	9.5	0.014	2	0.014	0.014	0.014	0.014	0.014	0.014	0.014	1	0.014	0.014	0.25	1	28	6.2	0.014	0.014	0.014	2	2	2	1	0.014
Organismal Systems	Endocrine system	ko04924	Renin secretion	0.014	0.33	1	0.014	1	0.014	2	0.014	0.014	0.014	0.014	1	0.014	8	0.014	9.5	0.014	2	0.014	0.014	0.014	0.014	0.014	0.014	0.014	1	0.014	0.014	0.014	1	28	6	0.014	0.014	0.014	2	2	2	1	0.014
Metabolism	Metabolism of terpenoids and polyketides	ko00902	Monoterpenoid biosynthesis	0.014	0.014	0.014	0.014	0.014	0.014	0.014	0.014	0.014	0.014	0.014	0.014	0.014	0.014	0.014	1	0.014	0.014	0.014	0.014	0.014	0.014	0.014	0.014	0.014	0.014	0.014	0.014	0.014	0.014	28	2	0.014	0.014	0.014	0.014	0.014	0.014	0.014	0.014
Cellular Processes	Cellular community - eukaryotes	ko04520	Adherens junction	0.014	0.014	0.5	0.014	0.5	0.014	0.014	0.014	0.014	0.014	0.014	0.014	0.014	5.5	0.5	5	0.014	0.014	0.014	0.014	0.5	0.014	0.014	0.014	0.014	0.014	0.014	0.014	0.014	0.014	0.014	0.5	0.014	0.014	0.014	0.014	0.014	0.014	0.014	0.014
Organismal Systems	Immune system	ko04062	Chemokine signaling pathway	0.014	0.014	0.5	0.014	0.5	0.014	0.014	0.014	0.014	0.014	0.014	0.014	0.014	5.5	0.5	5	0.014	0.014	0.014	0.014	0.5	0.014	0.014	0.014	0.014	0.014	0.014	0.014	0.014	0.014	0.014	0.5	0.014	0.014	0.014	0.014	0.014	0.014	0.014	0.014
Organismal Systems	Immune system	ko04666	Fc gamma R-mediated phagocytosis	0.014	0.014	0.5	0.014	0.5	0.014	0.014	0.014	0.014	0.014	0.014	0.014	0.014	5.5	0.5	5	0.014	0.014	0.014	0.014	0.5	0.014	0.014	0.014	0.014	0.014	0.014	0.014	0.014	0.014	0.014	0.5	0.014	0.014	0.014	0.014	0.014	0.014	0.014	0.014
Human Diseases	Infectious diseases: Bacterial	ko05130	Pathogenic Escherichia coli infection	0.014	0.014	0.5	0.014	0.5	0.014	0.014	0.014	0.014	0.014	0.014	0.014	0.014	5.5	0.5	5	0.014	0.014	0.014	0.014	0.5	0.014	0.014	0.014	0.014	0.014	0.014	0.014	0.014	0.014	0.014	0.5	0.014	0.014	0.014	0.014	0.014	0.014	0.014	0.014
Cellular Processes	Cell motility	ko04810	Regulation of actin cytoskeleton	0.014	0.014	0.5	0.014	0.5	0.014	0.014	0.014	0.014	0.014	0.014	0.014	0.014	5.5	0.5	5	0.014	0.014	0.014	0.014	0.5	0.014	0.014	0.014	0.014	0.014	0.014	0.014	0.014	0.014	0.014	0.5	0.014	0.014	0.014	0.014	0.014	0.014	0.014	0.014
Human Diseases	Infectious diseases: Bacterial	ko05131	Shigellosis	0.014	0.014	0.5	0.014	0.5	0.014	0.014	0.014	0.014	0.014	0.014	0.014	0.014	5.5	0.5	5	0.014	0.014	0.014	0.014	0.5	0.014	0.014	0.014	0.014	0.014	0.014	0.014	0.014	0.014	0.014	0.5	0.014	0.014	0.014	0.014	0.014	0.014	0.014	0.014
Cellular Processes	Cellular community - eukaryotes	ko04530	Tight junction	0.014	0.014	0.5	0.014	0.5	0.014	0.014	0.014	0.014	0.014	0.014	0.014	0.014	5.5	0.5	5	0.014	0.014	0.014	0.014	0.5	0.014	0.014	0.014	0.014	0.014	0.014	0.014	0.014	0.014	0.014	0.5	0.014	0.014	0.014	0.014	0.014	0.014	0.014	0.014
Metabolism	Lipid metabolism	ko00062	Fatty acid elongation	0.014	0.33	0.014	0.014	0.014	0.014	0.014	0.014	0.014	0.014	0.014	0.014	0.014	0.014	1	0.014	3	0.014	0.014	0.014	0.014	0.014	0.014	0.014	0.014	0.014	0.014	0.014	0.014	0.014	3	0.014	0.014	0.014	0.014	0.014	0.014	0.014	0.014	0.014
Genetic Information Processing	Transcription	ko03040	Spliceosome	0.014	0.014	0.014	0.014	0.014	0.014	0.014	0.014	0.014	0.014	2	0.014	0.014	0.014	0.014	3	1	0.014	0.014	0.014	0.014	0.014	0.014	0.014	0.014	0.014	0.014	0.014	0.014	0.014	0.014	0.014	0.014	1	0.014	0.014	0.014	0.014	0.014	0.014
Organismal Systems	Endocrine system	ko04923	Regulation of lipolysis in adipocytes	0.014	0.014	0.014	0.014	0.5	0.5	0.014	0.014	0.014	1	0.5	0.014	0.014	0.5	0.014	0.014	0.5	0.014	0.014	0.014	1	0.014	0.014	0.014	0.014	0.014	0.014	0.014	0.014	0.014	0.014	0.014	0.014	1	0.014	0.014	0.014	0.014	0.014	1
Organismal Systems	Nervous system	ko04723	Retrograde endocannabinoid signaling	0.014	0.014	0.014	0.014	0.5	0.5	0.014	0.014	0.014	1	0.5	0.014	0.014	0.5	0.014	0.014	0.5	0.014	0.014	0.014	1	0.014	0.014	0.014	0.014	0.014	0.014	0.014	0.014	0.014	0.014	0.014	0.014	1	0.014	0.014	0.014	0.014	0.014	1
Metabolism	Metabolism of terpenoids and polyketides	ko01059	Biosynthesis of enediyne antibiotics	0.014	0.014	0.014	0.014	0.014	0.014	0.014	0.014	0.014	0.014	0.014	0.014	0.014	1	0.014	0.014	0.014	0.014	0.014	0.014	0.014	0.014	0.014	0.014	0.014	0.014	0.014	0.014	0.014	0.014	0.014	4	0.014	0.014	0.014	0.014	0.014	0.014	0.014	0.014
Metabolism	Metabolism of terpenoids and polyketides	ko01052	Type I polyketide structures	0.014	0.014	0.014	0.014	0.014	0.014	0.014	0.014	0.014	0.014	0.014	0.014	0.014	1	0.014	0.014	0.014	0.014	0.014	0.014	0.014	0.014	0.014	0.014	0.014	0.014	0.014	0.014	0.014	0.014	0.014	4	0.014	0.014	0.014	0.014	0.014	0.014	0.014	0.014
Metabolism	Biosynthesis of other secondary metabolites	ko00901	Indole alkaloid biosynthesis	0.014	0.33	0.014	0.014	0.014	0.014	0.014	0.014	0.014	0.014	0.014	0.014	0.014	1	0.014	0.014	0.014	0.014	0.014	0.014	0.014	0.014	0.014	0.014	0.014	0.014	0.014	0.014	0.014	0.014	0.014	0.014	0.014	0.014	0.014	0.014	0.014	0.014	0.014	0.014
Metabolism	Metabolism of terpenoids and polyketides	ko01057	Biosynthesis of type II polyketide products	0.014	0.014	0.014	0.014	0.014	0.014	0.014	0.014	0.014	0.014	0.014	0.014	0.014	0.014	0.014	0.014	0.014	0.14	0.014	0.014	0.14	0.014	0.014	0.014	0.014	0.014	0.014	0.014	0.014	0.014	0.014	1	0.014	0.014	0.014	0.014	0.014	0.014	0.014	0.014
Human Diseases	Cardiovascular diseases	ko05414	Dilated cardiomyopathy	0.014	0.014	0.014	0.014	0.014	0.014	0.014	0.014	0.014	0.014	0.014	0.25	0.014	0.014	0.014	0.014	0.014	0.014	0.014	0.014	0.014	0.014	0.014	0.014	0.014	0.014	0.014	0.014	0.25	0.014	0.014	0.2	0.014	0.014	0.014	0.014	0.014	0.014	0.014	0.014
Environmental Information Processing	Signaling molecules and interaction	ko04512	ECM-receptor interaction	0.014	0.014	0.33	0.014	0.014	0.014	0.014	0.014	0.014	0.014	0.014	0.014	0.014	0.014	0.014	0.014	0.014	0.014	0.014	0.014	0.014	0.014	0.014	0.014	0.014	0.014	0.014	0.014	0.014	0.014	0.014	0.014	0.014	0.014	0.014	0.014	0.014	0.014	0.014	0.014
Cellular Processes	Cellular community - eukaryotes	ko04510	Focal adhesion	0.014	0.014	0.33	0.014	0.014	0.014	0.014	0.014	0.014	0.014	0.014	0.014	0.014	0.014	0.014	0.014	0.014	0.014	0.014	0.014	0.014	0.014	0.014	0.014	0.014	0.014	0.014	0.014	0.014	0.014	0.014	0.014	0.014	0.014	0.014	0.014	0.014	0.014	0.014	0.014
Human Diseases	Cancers: Specific types	ko05220	Chronic myeloid leukemia	0.014	0.014	0.014	0.014	0.014	0.014	0.014	0.014	0.014	0.014	0.014	0.014	0.014	0.014	0.014	0.014	0.014	0.14	0.014	0.014	0.14	0.014	0.014	0.014	0.014	0.014	0.014	0.014	0.014	0.014	0.014	0.014	0.014	0.014	0.014	0.014	0.014	0.014	0.014	0.014
Environmental Information Processing	Signal transduction	ko04330	Notch signaling pathway	0.014	0.014	0.014	0.014	0.014	0.014	0.014	0.014	0.014	0.014	0.014	0.014	0.014	0.014	0.014	0.014	0.014	0.14	0.014	0.014	0.14	0.014	0.014	0.014	0.014	0.014	0.014	0.014	0.014	0.014	0.014	0.014	0.014	0.014	0.014	0.014	0.014	0.014	0.014	0.014
Metabolism	Metabolism of terpenoids and polyketides	ko00253	Tetracycline biosynthesis	0.014	0.014	0.014	0.014	0.014	0.014	0.014	0.014	0.014	0.014	0.014	0.014	0.014	0.014	0.014	0.014	0.014	0.14	0.014	0.014	0.14	0.014	0.014	0.014	0.014	0.014	0.014	0.014	0.014	0.014	0.014	0.014	0.014	0.014	0.014	0.014	0.014	0.014	0.014	0.014
Environmental Information Processing	Signal transduction	ko04310	Wnt signaling pathway	0.014	0.014	0.014	0.014	0.014	0.014	0.014	0.014	0.014	0.014	0.014	0.014	0.014	0.014	0.014	0.014	0.014	0.14	0.014	0.014	0.14	0.014	0.014	0.014	0.014	0.014	0.014	0.014	0.014	0.014	0.014	0.014	0.014	0.014	0.014	0.014	0.014	0.014	0.014	0.014
Organismal Systems	Circulatory system	ko04261	Adrenergic signaling in cardiomyocytes	0.014	0.014	0.014	0.014	0.014	0.014	0.014	0.014	0.014	0.014	0.014	0.014	0.014	0.014	0.014	0.014	0.014	0.014	0.014	0.014	0.014	0.014	0.014	0.014	0.014	0.014	0.014	0.014	0.014	0.014	0.014	0.2	0.014	0.014	0.014	0.014	0.014	0.014	0.014	0.014
Environmental Information Processing	Signal transduction	ko04371	Apelin signaling pathway	0.014	0.014	0.014	0.014	0.014	0.014	0.014	0.014	0.014	0.014	0.014	0.014	0.014	0.014	0.014	0.014	0.014	0.014	0.014	0.014	0.014	0.014	0.014	0.014	0.014	0.014	0.014	0.014	0.014	0.014	0.014	0.2	0.014	0.014	0.014	0.014	0.014	0.014	0.014	0.014
Human Diseases	Cardiovascular diseases	ko05412	Arrhythmogenic right ventricular cardiomyopathy (ARVC)	0.014	0.014	0.014	0.014	0.014	0.014	0.014	0.014	0.014	0.014	0.014	0.014	0.014	0.014	0.014	0.014	0.014	0.014	0.014	0.014	0.014	0.014	0.014	0.014	0.014	0.014	0.014	0.014	0.014	0.014	0.014	0.2	0.014	0.014	0.014	0.014	0.014	0.014	0.014	0.014
Environmental Information Processing	Signal transduction	ko04020	Calcium signaling pathway	0.014	0.014	0.014	0.014	0.014	0.014	0.014	0.014	0.014	0.014	0.014	0.014	0.014	0.014	0.014	0.014	0.014	0.014	0.014	0.014	0.014	0.014	0.014	0.014	0.014	0.014	0.014	0.014	0.014	0.014	0.014	0.2	0.014	0.014	0.014	0.014	0.014	0.014	0.014	0.014
Organismal Systems	Environmental adaptation	ko04713	Circadian entrainment	0.014	0.014	0.014	0.014	0.014	0.014	0.014	0.014	0.014	0.014	0.014	0.014	0.014	0.014	0.014	0.014	0.014	0.014	0.014	0.014	0.014	0.014	0.014	0.014	0.014	0.014	0.014	0.014	0.014	0.014	0.014	0.2	0.014	0.014	0.014	0.014	0.014	0.014	0.014	0.014
Organismal Systems	Endocrine system	ko04911	Insulin secretion	0.014	0.014	0.014	0.014	0.014	0.014	0.014	0.014	0.014	0.014	0.014	0.014	0.014	0.014	0.014	0.014	0.014	0.014	0.014	0.014	0.014	0.014	0.014	0.014	0.014	0.014	0.014	0.014	0.014	0.014	0.014	0.2	0.014	0.014	0.014	0.014	0.014	0.014	0.014	0.014
Organismal Systems	Endocrine system	ko04921	Oxytocin signaling pathway	0.014	0.014	0.014	0.014	0.014	0.014	0.014	0.014	0.014	0.014	0.014	0.014	0.014	0.014	0.014	0.014	0.014	0.014	0.014	0.014	0.014	0.014	0.014	0.014	0.014	0.014	0.014	0.014	0.014	0.014	0.014	0.2	0.014	0.014	0.014	0.014	0.014	0.014	0.014	0.014
Organismal Systems	Digestive system	ko04972	Pancreatic secretion	0.014	0.014	0.014	0.014	0.014	0.014	0.014	0.014	0.014	0.014	0.014	0.014	0.014	0.014	0.014	0.014	0.014	0.014	0.014	0.014	0.014	0.014	0.014	0.014	0.014	0.014	0.014	0.014	0.014	0.014	0.014	0.2	0.014	0.014	0.014	0.014	0.014	0.014	0.014	0.014
